# Supplementary material for: Evaluation of rRNA depletion methods for capturing the RNA virome from environmental surfaces
Source: BMC Res Notes. 2023 Jul 7;16:142. doi: 10.1186/s13104-023-06417-9 (PMC10326927; doi:10.1186/s13104-023-06417-9)
Supplement: Supplementary file 2 — Additional file 2: Table S1 Library preparation and sequencing summary metrics of the mock community samples. Table S2 Species relative abundance of the mock community samples estimated using Bracken. Table S3 Species relative abundance of the table and negative control samples estimated using Bracken. Table S4 The number of reads and coverage for each SARS-CoV-2 genomic feature (e.g., genes, 3′ UTR). Table S5 Library preparation and sequencing summary metrics of both human and bacterial rRNA-depleted samples. [file 13104_2023_6417_MOESM2_ESM.xlsx]

## Sheet: Table S1
Table S1. Library preparation and sequencing summary metrics of the mock community samples.
														% of reads classified at domain-level by Bracken
Sample	rRNA Depletion Kit	Adapter dilutions	PCR cycles	Average library size (bp)	Library molarity (nM) *1	# of paired reads	% of reads passed filter	% of reads duplicated	Average GC% of reads	% of eukaryotic rRNA reads (18s, 28s)	% of bacterial rRNA reads (16s, 23s)	% of non-ribosomal RNA reads	% of reads classified by Kraken2	Eukaryota	Bacteria	Viruses
Zymo-10ng	Human	100-fold	16	348	116	13622427	98	52.5	52.9	0.2	97.34	2.45	99.91	0.452	99.486	0.005
Zymo-1ng	Human	100-fold	16	342	19.8	12543031	94.4	57.6	52.8	0.4	96.75	2.84	99.68	1.02	98.931	0.004
Zymo-0.1ng	Human	500-fold	20	365	15.3	13901864	98.5	72.8	52.8	0.16	96.53	3.29	99.67	1.224	98.736	0.004
*1) Determine molarity of library by conducting region analysis (100 to 1,000 bp) using TapeStation analysis software.

## Sheet: Table S2
Table S2. Species relative abundance of the mock community samples estimated using Bracken.
Species	Zymo-10ng	Zymo-1ng	Zymo-0.1ng	Diff (10ng-0.1ng)
Limosilactobacillus fermentum	0.39291	0.36318	0.40417	-0.01126
Bacillus subtilis* (+cereus+anthracis)	0.18333	0.19899	0.1302	0.05313
Salmonella enterica	0.12434	0.12247	0.10535	0.01899
Escherichia coli	0.10263	0.09857	0.0962	0.00643
Pseudomonas aeruginosa	0.01867	0.01586	0.01285	0.00582
Saccharomyces cerevisiae	0.00322	0.00298	0.00188	0.00134
Staphylococcus aureus	0.00282	0.00203	0.00188	0.00094
Listeria monocytogenes	0.00095	0.00095	0.00085	0.0001
Enterococcus faecalis	0.00064	0.00063	0.00059	5e-05
Cryptococcus neoformans	0.00013	0.0001	0.0001	3e-05
*The number of reads and relative abundance classified as B. creus and B. anthracis were also added to the B. subtilis values due to misclassification in Kraken2.

## Sheet: Table S3
Table S3. Species relative abundance of the table and negative control samples estimated using Bracken.
name	taxonomy_id	taxonomy_lvl	Total	TH	TH-s100k	TB	TB-s100k	TB-s10k	TB-s1k	TB-s01k	TB-s001k	NH	NB
Ulva prolifera	3117	S	5524447	347636	348389	832779	782845	783297	813326	811504	804671	0	0
Tyrophagus putrescentiae	59818	S	3782545	52435	49238	575990	623515	620938	620207	618710	621450	0	62
Corynebacterium kroppenstedtii	161879	S	3110418	826000	840774	216867	195802	221292	227860	232714	231806	30784	86519
Poikilolaimus oxycercus	96659	S	2365931	23741	22900	365669	393093	395295	391465	387118	386650	0	0
Malassezia restricta	76775	S	1522607	47122	45225	232047	223631	219914	224063	220778	222632	47221	39974
Homo sapiens	9606	S	1010485	29587	22368	36672	36990	40594	94058	36221	39277	325036	349682
Cutibacterium acnes	1747	S	997562	305140	307595	21442	20385	32537	23496	20929	21048	113468	131522
Ulva expansa	2293988	S	933463	11074	12661	176160	149714	139232	146433	146880	151220	89	0
Massilia plicata	321984	S	757861	45730	59435	0	0	19349	0	0	0	0	633347
uncultured eukaryote	100272	S	628266	2263	2334	104269	95994	95462	95270	102336	97364	2409	30565
Propionibacterium sp. oral taxon 193	671223	S	603043	220387	222329	26581	19475	18275	20285	23530	22288	22838	7055
uncultured bacterium	77133	S	553065	191260	197951	6153	4137	5401	4628	4929	4786	12556	121264
uncultured Chroococcidiopsis sp.	259957	S	504336	237121	247652	4219	2147	2909	3049	2562	3157	473	1047
Lentinula edodes	5353	S	468649	3442	3971	69232	79490	78492	77760	77663	78599	0	0
Ulva fasciata	111617	S	439405	30936	24427	71484	58136	65712	66174	61428	61108	0	0
Dermatophagoides farinae	6954	S	406129	6753	7686	66691	65333	64162	65605	63649	66250	0	0
Malassezia globosa	76773	S	396449	19609	20222	56583	57844	57794	57333	57225	56231	7910	5698
Nanopsocus oceanicus	297927	S	370899	301	545	60320	61897	63159	60354	64713	59610	0	0
Bradysia amoena	560708	S	305924	5819	6179	49574	51768	46912	48349	48718	48548	57	0
Fructilactobacillus fructivorans	1614	S	248803	7035	7233	5921	3868	5902	4360	4306	5710	130987	73481
Ulva pseudorotundata	523339	S	244599	67169	72301	0	32350	19891	0	15609	37279	0	0
Cystobasidium laryngis	105772	S	237913	1346	2256	31981	37810	38823	39753	40982	38165	2528	4269
Gemmabryum caespiticium	66992	S	233621	3690	4555	40721	30924	34930	39516	39233	40052	0	0
Exophiala xenobiotica	348802	S	217101	1502	1935	33414	35800	36107	35128	36179	36077	0	959
Rhodotorula glutinis	5535	S	214049	540	369	5123	4697	4276	4433	4508	6574	5006	178523
Lacticaseibacillus paracasei	1597	S	210622	78926	81692	7404	8382	8300	8330	8471	8124	717	276
Cutibacterium avidum	33010	S	209980	97070	97074	3447	2027	2411	2273	2291	2277	757	353
Herbaspirillum huttiense	863372	S	206910	7885	9251	8530	5137	10011	7207	4422	7628	53577	93262
uncultured fungus	175245	S	195911	867	1030	30868	31476	28591	28509	29077	29656	2652	13185
Acremonium sclerotigenum	261921	S	192814	0	0	33761	37314	30000	26767	31174	33798	0	0
Geobacillus stearothermophilus	1422	S	191533	5991	3599	5363	6120	4192	2861	7021	4464	69474	82448
Cedrus libani	93692	S	174549	1046	713	26416	29206	29602	29471	29888	28207	0	0
Tarsonemidae gen. sp. AD1063	2051817	S	173640	2635	2853	26612	29892	28392	27619	27869	27768	0	0
Roseomonas mucosa	207340	S	165498	15435	16400	27927	18355	18564	21660	19486	17674	8509	1488
Cedrus atlantica	123597	S	164936	1343	1043	27086	26024	28755	26009	28355	26217	0	104
Geobacillus sp. Y412MC52	550542	S	152752	0	0	0	0	0	0	0	0	152752	0
Aspergillus chevalieri	182096	S	143782	393	316	25485	21359	20544	23075	26942	24795	107	766
[Rhodotorula] nothofagi	114767	S	137443	0	0	2390	1752	2358	3280	4038	1505	15140	106980
Geobacillus lituanicus	169283	S	135070	5131	3385	4284	4814	2271	1661	4771	3773	45830	59150
Salmo trutta	8032	S	134885	2312	2120	5876	4681	5419	4761	4309	5218	40796	59393
Erysiphe alphitoides	157594	S	130983	0	0	21876	20597	21663	23390	19648	23809	0	0
Moraxella osloensis	34062	S	130200	37572	39439	5902	5302	8352	5730	5595	6391	8956	6961
Kocuria palustris	71999	S	123671	32516	32322	11045	6470	8157	8196	5837	7584	8767	2777
Ulva lactuca	63410	S	116875	11433	18447	18738	14564	13029	15235	13195	12234	0	0
Rhizopus oryzae	64495	S	116456	2446	2707	20391	18849	17713	18301	19043	17006	0	0
Xeromyces bisporus	89491	S	114991	69	92	18578	19389	19524	18901	18874	19564	0	0
Malassezia sympodialis	76777	S	105073	2053	1862	14967	16982	16646	17061	16983	16629	348	1542
Ulva rigida	75689	S	99637	48249	51388	0	0	0	0	0	0	0	0
Trillium govanianum	82485	S	99376	796	935	15502	16738	16555	16375	16409	16066	0	0
Pyropia yezoensis	2788	S	98913	4628	4977	16551	14794	14262	14660	14071	14970	0	0
Dioscorea cayenensis	29710	S	91923	5603	5798	13908	12654	12817	12961	13997	12434	260	1491
Melampsora sp. SAL 35	437590	S	91418	0	0	11257	16836	15456	17753	14201	15915	0	0
Schizothyrium pomi	286617	S	89595	546	612	15338	11771	14482	15208	13785	14654	1640	1559
Severe acute respiratory syndrome-related coronavirus	694009	S	84167	0	12693	0	65368	5685	421	0	0	0	0
Nocardioides mesophilus	433659	S	83640	39735	34216	0	0	0	0	4884	4805	0	0
Kocuria rhizophila	72000	S	81672	9859	9522	8791	6364	5996	7163	6157	5835	14984	7001
Rothia aeria	172042	S	80366	17397	18919	5961	4890	5975	5136	4575	5306	8745	3462
Ligustrum gracile	1028355	S	79923	0	0	12652	18815	12518	11289	11450	13199	0	0
Ensifer sojae	716925	S	78519	0	0	0	0	0	0	0	0	42197	36322
Herbaspirillum chlorophenolicum	211589	S	72600	34055	38545	0	0	0	0	0	0	0	0
Sphingomonas sanguinis	33051	S	71912	29602	42310	0	0	0	0	0	0	0	0
Phoma sp.	1707701	S	71412	0	0	13507	11338	11512	11359	11740	11956	0	0
uncultured Basidiomycota	175244	S	70595	157	115	11291	11414	11767	9658	11304	11085	433	3371
Corynebacterium tuberculostearicum	38304	S	69273	22348	22349	3247	2937	3062	3011	3353	3120	2776	3070
Aspergillus puulaauensis	1220207	S	67833	3327	3756	8640	9922	9984	10697	8865	10263	991	1388
Lawsonella clevelandensis	1528099	S	65966	27672	27226	2401	1535	1564	1645	1382	1791	279	471
Achromobacter xylosoxidans	85698	S	64905	1464	1931	2030	1602	2458	1801	1181	2183	22967	27288
Lactobacillus delbrueckii	1584	S	64020	6182	6441	984	1290	666	1025	825	859	10150	35598
Quercus lobata	97700	S	63017	1500	1460	10836	8589	7929	8327	9785	8477	2329	3785
Loigolactobacillus backii	375175	S	62761	9279	4894	192	324	435	326	398	224	42670	4019
uncultured Filobasidiella	1503101	S	62053	355	432	4723	5386	5317	5466	5356	5290	8837	20891
Leucosporidium scottii	5278	S	61327	455	361	3480	4346	4326	4143	3478	4248	2792	33698
Enterococcus faecium	1352	S	60935	3889	1241	42	150	348	54	277	33	52315	2586
Cryptomeria japonica	3369	S	60301	489	944	8976	9593	9549	9851	10389	10510	0	0
Methylobacterium bullatum	570505	S	59984	19128	21416	1258	932	1150	754	1179	1322	4332	8513
Papiliotrema terrestris	425109	S	59203	450	477	7720	9618	8097	8902	8308	6304	1576	7751
Toxicocladosporium irritans	470064	S	59030	317	157	7353	11116	9737	10150	9362	10838	0	0
Burgoa turficola	411691	S	54668	0	0	8138	8513	10531	8772	9538	9176	0	0
Camellia sinensis	4442	S	53766	2998	2876	8385	7643	7702	7503	8740	7717	153	49
Neocystis brevis	1065496	S	52767	10769	17959	0	6660	0	0	8532	0	8847	0
Oryza sativa	4530	S	52046	1970	2174	8623	7185	7500	8141	7882	8088	99	384
Micrococcus luteus	1270	S	51599	13210	12848	2303	1674	1899	1880	1647	2028	5279	8831
Flammulina velutipes	38945	S	51170	526	633	7514	8686	8533	8213	8611	8454	0	0
Cylindrobasidium laeve	202712	S	50777	0	433	7399	7978	8331	8781	9204	8651	0	0
Wolfiporia cocos	81056	S	50287	555	479	7980	7430	7697	7493	8902	8038	1522	191
uncultured Trebouxiophyceae	167235	S	50062	0	0	9841	6023	8011	8956	8151	9080	0	0
Streptococcus pseudoporcinus	361101	S	49272	26390	22882	0	0	0	0	0	0	0	0
Escherichia coli	562	S	48220	8864	9668	423	427	638	2348	604	403	17599	7246
Geobacillus zalihae	213419	S	47965	1385	917	1328	1441	861	402	1984	740	16821	22086
Dermacoccus nishinomiyaensis	1274	S	47475	11421	12044	4894	2994	3072	2615	2496	2929	3571	1439
Digitaria exilis	1010633	S	44048	898	881	7270	6513	6940	7653	6945	6849	0	99
Allium cepa	4679	S	43970	476	515	7485	6911	7103	7025	7168	7064	223	0
Abrochtha sonneborni	758807	S	43404	0	0	6493	7546	7462	7129	7423	7351	0	0
Aspergillus penicillioides	41959	S	43012	312	377	6383	6382	6861	8016	6498	8183	0	0
Acyrthosiphon pisum	7029	S	42951	1177	990	6220	7074	6694	6907	6724	7123	42	0
Pseudomonas oryzihabitans	47885	S	42570	8667	11950	2568	2267	2216	2679	2094	2373	5124	2632
Rothia mucilaginosa	43675	S	41480	15418	15886	1991	1431	1087	1277	1265	1202	954	969
Staphylococcus hominis	1290	S	41236	8958	10821	879	1035	3290	5539	4821	2808	2225	860
Dictyosporium stellatum	1050825	S	40193	0	0	6508	6139	7567	5644	7638	6697	0	0
Leucosporidium sp. AY30	662878	S	40095	0	126	546	587	582	1001	626	551	3526	32550
uncultured Ascomycota	175243	S	39802	114	93	6969	6417	5637	6506	5655	6495	221	1695
Delftia lacustris	558537	S	39773	1910	1402	912	762	1897	1767	644	1025	13527	15927
Pseudoalteromonas nigrifaciens	28109	S	39408	19593	19815	0	0	0	0	0	0	0	0
Cercozoa sp. KV-Pc	561014	S	39378	0	0	0	0	0	0	0	0	0	39378
Salpingoeca punica	1924735	S	38110	0	0	22	15	0	0	11	17	0	38045
Salmonella enterica	28901	S	37481	4433	5081	141	97	152	164	209	120	23207	3877
Tyrophagus sp. DL-2014	1569443	S	37474	1798	1848	5108	5480	5935	5903	5533	5869	0	0
Paracoccus yeei	147645	S	37442	2162	5220	2115	1611	2132	1816	1577	1986	12272	6551
fungal sp.	1709941	S	36324	0	0	5774	4938	4978	5085	5197	4435	178	5739
Calothrix desertica	32056	S	36221	15994	15683	801	678	767	780	643	875	0	0
Heteromita globosa	45107	S	35964	42	0	373	355	479	419	443	269	493	33091
Paenibacillus naphthalenovorans	162209	S	35452	1358	809	0	898	1480	0	1263	0	26816	2828
Acaromyces ingoldii	215250	S	34569	0	0	3914	4755	6610	4021	5723	9546	0	0
Cutibacterium granulosum	33011	S	34552	12804	13596	712	669	709	604	815	611	1914	2118
Lactobacillus crispatus	47770	S	34320	13758	13856	952	1095	1070	1079	987	1168	115	240
Lichenihabitans psoromatis	2528642	S	34096	15417	17258	0	0	0	0	0	0	1068	353
Marchantia polymorpha	3197	S	33697	1060	942	4826	5360	5314	5101	5550	5344	57	143
Gymnophrys sp. ATCC 50923	646463	S	32826	0	0	147	190	286	131	183	224	0	31665
Camptophora hylomeconis	470456	S	32720	0	0	5153	5404	4963	6510	5028	5662	0	0
Malassezia furfur	55194	S	32001	486	486	5691	5039	5554	4432	5368	4833	112	0
Staphylococcus aureus	1280	S	31970	4628	2020	189	132	60	77	67	0	23765	1032
Geobacillus thermodenitrificans	33940	S	31869	680	493	704	820	561	505	703	442	8471	18490
Acidovorax sp. KKS102	358220	S	31783	16752	0	573	761	600	851	972	439	2538	8297
Deinococcus geothermalis	68909	S	31721	14045	15983	223	91	360	225	248	134	412	0
Larix sp. WSU-cult	194337	S	31652	769	394	5882	5380	4958	5341	4525	4403	0	0
Pseudoalteromonas carrageenovora	227	S	30527	11906	16557	191	571	662	272	58	310	0	0
Abiotrophia defectiva	46125	S	30269	11965	13649	510	277	489	466	406	576	827	1104
Coniosporium apollinis	61459	S	30033	443	510	4548	4734	5601	5253	4139	4805	0	0
Calothrix sp. DCC D253	49337	S	29684	27560	0	0	2124	0	0	0	0	0	0
Aspergillus welwitschiae	1341132	S	29067	0	0	0	0	0	0	0	0	29067	0
Tulostoma brumale	150804	S	28660	0	0	364	828	584	630	400	470	10090	15294
Passalora sp. CPC 11876	687956	S	28299	0	0	3277	5074	4435	4496	4212	4429	2376	0
Streptococcus oralis	1303	S	27869	4043	2716	2507	3615	2068	3217	2297	743	6097	566
Ulva flexuosa	83791	S	27837	3054	2589	4378	2961	3836	4317	3774	2928	0	0
Gadus morhua	8049	S	27708	387	568	4709	4210	4313	4517	4578	4163	183	80
Burgoa verzuoliana	411692	S	27224	0	0	3419	4895	5081	4836	3781	5212	0	0
Coniochaeta mutabilis	177207	S	26544	0	0	3897	4778	3798	4278	5350	4443	0	0
Massilia flava	871742	S	26444	902	653	195	0	508	0	0	0	0	24186
Wickerhamiella pararugosa	49331	S	26294	264	341	4950	4474	4118	3368	3702	5077	0	0
Halomonas hydrothermalis	115561	S	26273	2698	6038	652	639	698	588	499	676	8169	5616
Dermatophagoides pteronyssinus	6956	S	26150	363	366	4117	3860	4216	4318	4268	4526	0	116
Corynebacterium ureicelerivorans	401472	S	25574	10397	10318	773	566	463	485	511	648	903	510
Klebsormidium nitens	105231	S	25097	333	463	4161	4296	4203	3974	3565	4102	0	0
Lacticaseibacillus casei	1582	S	24771	11086	13479	101	0	0	105	0	0	0	0
Rhagoletis zephyria	28612	S	24662	1840	1896	3368	3125	3654	3558	3602	3540	0	79
Mollisia sp.	1928189	S	24623	246	280	4396	3428	4116	3618	4438	4101	0	0
Ulva ohnoi	240864	S	24586	5813	7226	1841	2098	2003	1827	1956	1822	0	0
Burkholderia contaminans	488447	S	24436	876	709	168	146	235	280	152	247	13649	7974
Ulvella leptochaete	220635	S	24411	0	638	6260	2975	3151	3406	3441	4540	0	0
Acinetobacter junii	40215	S	24368	8155	181	965	925	809	975	814	848	1511	9185
Herbaspirillum hiltneri	341045	S	23998	4024	4097	2970	1949	2159	2355	3176	1350	0	1918
Rhodotorula mucilaginosa	5537	S	23906	647	727	3044	3103	2693	3267	3240	3133	0	4052
Cephaloascus fragrans	27311	S	23866	68	0	10016	311	5855	0	145	137	7120	214
Corynebacterium propinquum	43769	S	23628	8001	8436	1671	936	1044	1123	888	909	101	519
Tistrella mobilis	171437	S	23502	11895	11607	0	0	0	0	0	0	0	0
Cystofilobasidium capitatum	5412	S	23354	0	0	3626	4546	3922	4523	4126	2611	0	0
Ulva pertusa	3120	S	23290	4270	7251	1551	1964	2053	2354	1745	2102	0	0
Geobacillus thermoleovorans	33941	S	23166	385	474	692	603	408	228	756	407	10123	9090
Gemmata obscuriglobus	114	S	23074	10308	11048	185	136	93	163	99	142	451	449
Saccharomyces cerevisiae	4932	S	23024	475	541	1699	1825	9647	5171	1739	1526	0	401
Cladosporium cladosporioides	29917	S	22911	1780	1543	2555	3464	2719	3358	3900	3209	0	383
Quercus suber	58331	S	22756	370	404	3576	3381	3382	3400	3519	3009	1079	636
Pseudomonas poae	200451	S	22688	255	1047	144	230	686	428	514	531	13422	5431
Canis lupus	9612	S	22449	336	1070	1704	1486	2134	1481	2064	2299	3253	6622
Capsicum annuum	4072	S	21603	959	949	3281	3183	3238	3188	3472	3333	0	0
Peribacillus simplex	1478	S	21563	1050	509	0	254	571	189	920	0	16096	1974
Radulomyces confluens	264109	S	21343	0	0	4249	4987	3776	4593	2246	1492	0	0
fungal endophyte	410823	S	21224	0	0	3157	3474	3811	3237	4018	3527	0	0
Zea mays	4577	S	21181	5900	95	1069	1182	932	868	8377	953	877	928
Erythrobasidium hasegawianum	5414	S	21146	0	0	4056	4219	3952	3101	3154	2664	0	0
Desmochloris halophila	138176	S	20851	2040	601	3506	2729	3019	3554	2802	2600	0	0
Vibrio cyclitrophicus	47951	S	20837	8523	6813	1157	695	716	980	988	965	0	0
Corynebacterium segmentosum	43990	S	20692	4481	4988	1732	1098	1209	1301	1253	997	2892	741
Stenocarpella maydis	238245	S	20612	0	0	3642	3103	3216	3378	3432	3841	0	0
Brassica napus	3708	S	20487	283	310	3170	3525	3315	3183	3046	3364	235	56
Staphylococcus capitis	29388	S	20360	3059	3121	1502	1998	1607	2005	1475	1729	1231	2633
Altingia excelsa	64109	S	20357	0	1977	0	0	5685	3586	3691	5418	0	0
Corynebacterium striatum	43770	S	20117	9092	10075	107	129	177	51	112	116	0	258
Botrytis cinerea	40559	S	20023	339	536	2857	3247	2893	3211	3393	3224	236	87
Caldibacillus thermoamylovorans	35841	S	19986	796	889	498	908	584	1282	530	1123	7128	6248
Capnodium coffeae	93495	S	19915	137	117	3265	3467	3060	2992	3394	3483	0	0
uncultured soil eukaryote	342097	S	19800	47	31	680	893	803	651	864	794	266	14771
uncultured organism	155900	S	19770	5936	5964	429	313	336	329	370	401	358	5334
Herbaspirillum rubrisubalbicans	80842	S	19714	287	0	636	329	979	336	227	430	8017	8473
Aspergillus neobridgeri	306093	S	19707	0	21	2812	3481	3152	3293	3448	3500	0	0
Sphingomonas sanxanigenens	397260	S	19670	2594	2687	0	0	0	0	0	0	815	13574
Triticum aestivum	4565	S	19644	479	1558	1618	1074	412	495	396	330	5941	7341
Psychrobacter sanguinis	861445	S	19322	9578	9417	0	0	0	327	0	0	0	0
Acinetobacter guillouiae	106649	S	19225	1028	2804	769	697	555	692	739	749	6033	5159
Psocoptera sp. PS02	1291676	S	19039	21	25	3181	2993	3307	3065	3289	3158	0	0
Pseudomonas psychrotolerans	237610	S	18993	6915	10805	0	325	171	245	126	0	406	0
Corynebacterium kefirresidentii	1979527	S	18923	6439	6318	541	476	562	536	671	600	1601	1179
Dermacoccus abyssi	322596	S	18909	2050	2414	774	737	742	861	509	1635	3086	6101
uncultured cyanobacterium	1211	S	18899	8224	8946	185	172	156	170	103	301	320	322
Kondoa malvinella	36055	S	18828	0	0	2567	3000	1924	3221	3672	4444	0	0
Dolosigranulum pigrum	29394	S	18823	6579	7043	940	700	648	955	817	850	0	291
Streptococcus mitis	28037	S	18660	4144	4071	1077	1393	1309	1024	1249	1016	2251	1126
uncultured Arcobacter sp.	165434	S	18658	248	257	0	0	0	0	0	0	0	18153
Gomphillus americanus	1940652	S	18318	0	0	143	217	159	155	179	248	2619	14598
Apiotrichum mycotoxinovorans	252803	S	18102	433	401	710	854	1395	439	464	789	0	12617
Pseudomonas asiatica	2219225	S	17765	17765	0	0	0	0	0	0	0	0	0
Leptidea sinapis	189913	S	17720	348	153	2625	3139	1653	2464	2049	2256	1735	1298
Pleurotus ostreatus	5322	S	17681	432	482	2742	2849	2682	2783	2890	2821	0	0
Vibrio kanaloae	170673	S	17628	8092	9383	0	0	81	0	0	72	0	0
Achromobacter deleyi	1353891	S	17550	317	374	408	298	460	436	260	485	6148	8364
Monarda fistulosa	39344	S	17549	0	616	3143	2651	2416	2682	3208	2833	0	0
Phoenix dactylifera	42345	S	17334	692	885	3020	2707	2202	2455	2362	2811	200	0
Haplochthonius simplex	528221	S	17256	247	0	2321	2945	2869	2945	2823	3106	0	0
Exophiala lecanii-corni	91925	S	17246	431	431	2920	2734	2557	2421	2500	3252	0	0
Savillea micropora	473817	S	17133	0	0	2248	2095	2256	2565	2962	2298	0	2709
Colias croceus	72248	S	17084	447	0	0	3923	4438	0	3001	3333	1120	822
Meyerozyma guilliermondii	4929	S	17027	224	218	2391	2649	2763	2639	3118	2986	0	39
Phialophora verrucosa	39412	S	17011	92	123	2428	2836	2838	2523	2864	2283	0	1024
Pseudoteratosphaeria secundaria	1431949	S	16847	0	0	3176	2597	3504	2595	2954	2021	0	0
Corynebacterium aquilae	203263	S	16838	8889	7949	0	0	0	0	0	0	0	0
Lype diversa	177923	S	16787	0	0	2212	2953	3133	2887	2813	2789	0	0
Amanita sp. 'ameripanthera'	2730566	S	16719	0	0	2714	2295	3538	3091	2517	2143	0	421
Anoxybacillus amylolyticus	294699	S	16524	1684	1676	2086	1665	2604	1824	2977	1621	166	221
uncultured Roseomonas sp.	310606	S	16223	0	16223	0	0	0	0	0	0	0	0
Venturia effusa	50376	S	16137	87	96	2630	2386	2759	2250	2527	3402	0	0
uncultured Calothrix sp.	332972	S	15942	7328	8306	0	0	0	0	0	0	308	0
Oppiella nova	334625	S	15931	751	665	2520	1982	2244	2889	2626	1492	430	332
Staphylococcus epidermidis	1282	S	15815	1787	1809	1282	1184	1089	1133	1192	1167	2197	2975
Cyberlindnera fabianii	36022	S	15704	0	33	0	332	0	125	0	100	15114	0
Sphingomonas melonis	152682	S	15619	298	228	729	670	550	914	599	867	4214	6550
Coregonus sp. 'balchen'	861768	S	15570	360	278	426	263	364	369	322	390	5437	7361
Blastococcus saxobsidens	138336	S	15464	6186	6198	521	228	326	789	370	447	28	371
Bacillus anthracis	1392	S	15439	53	43	0	0	0	0	0	0	1128	14215
uncultured Gammaproteobacteria bacterium	86473	S	15429	6406	8848	0	0	0	0	0	0	59	116
Microcella alkaliphila	279828	S	15328	5268	4522	0	0	0	0	0	0	5538	0
uncultured Trebouxia photobiont	285713	S	15287	0	100	2348	2496	2388	2645	2634	2676	0	0
Cladosporium sp.	1707700	S	15275	1078	1195	1864	2393	2225	1628	1999	2893	0	0
uncultured Burkholderiales bacterium	208544	S	15149	365	289	0	0	141	0	0	0	1956	12398
Catenulostroma chromoblastomycosum	470132	S	15046	0	0	2717	2993	3111	2067	2593	1565	0	0
Geobacillus kaustophilus	1462	S	15008	270	602	529	167	538	341	470	323	5505	6263
Clogmia albipunctata	85120	S	14942	242	295	2342	2460	2402	2489	2467	2245	0	0
Variovorax sp. SRS16	282217	S	14930	7029	7901	0	0	0	0	0	0	0	0
Gallus gallus	9031	S	14841	142	161	2522	2086	2299	2040	2377	2410	442	362
Rothia kristinae	37923	S	14684	5579	5794	632	544	328	635	599	573	0	0
Streptococcus pyogenes	1314	S	14569	1444	399	22	34	70	22	64	0	11193	1321
Delftia acidovorans	80866	S	14516	334	382	404	382	347	362	438	320	4389	7158
Friedmanniella luteola	546871	S	14440	3690	3593	1433	1080	820	1045	951	1238	376	214
Oncorhynchus keta	8018	S	14362	188	307	503	408	430	379	250	458	4146	7293
Macroventuria anomochaeta	301207	S	14055	1033	662	1767	2000	2594	1569	2347	2083	0	0
Devriesia americana	470058	S	14026	0	0	3545	1582	2343	1618	2483	2455	0	0
Rothia dentocariosa	2047	S	13899	3094	3632	475	373	480	466	388	412	2714	1865
Delftia tsuruhatensis	180282	S	13877	320	611	371	476	544	683	0	410	5127	5335
Ulva linza	63409	S	13720	0	0	2751	1620	2255	2034	2385	2675	0	0
Trechispora farinacea	156599	S	13716	191	158	1786	2670	2682	1523	2891	1815	0	0
Janibacter melonis	262209	S	13640	2809	2624	1205	503	823	1476	1028	1131	0	2041
Tessaracoccus flavescens	399497	S	13567	4794	3868	0	0	0	0	0	0	2924	1981
Bacillus cereus	1396	S	13540	7448	4903	0	0	0	0	0	0	1025	164
Pseudomicrostroma juglandis	5033	S	13435	278	134	2077	1728	2214	2194	1782	1949	0	1079
Sphingomonas insulae	424800	S	13426	465	556	0	0	325	0	277	0	1582	10221
Metasequoia glyptostroboides	3371	S	13171	327	312	2147	2188	2070	2277	1871	1979	0	0
Citrus sinensis	2711	S	13161	307	262	1946	1995	2094	1710	2387	2014	446	0
Microlunatus sagamiharensis	546874	S	13142	3920	3914	1078	826	753	837	678	957	134	45
Constantinomyces macerans	1508192	S	13120	0	0	0	5571	3974	0	3575	0	0	0
Apiotrichum porosum	105984	S	13119	0	0	0	0	0	0	0	0	0	13119
Corynebacterium sanguinis	2594913	S	13096	2485	2425	39	46	279	282	291	407	135	6707
Chamobates sp. BMOC 17-0901-033	2421370	S	13091	376	325	1856	2208	2169	1992	1942	2223	0	0
Micromonospora tulbaghiae	479978	S	13080	0	0	0	0	0	3785	0	0	1565	7730
Leptosphaeria biglobosa	220672	S	13010	192	196	2481	1958	2007	1912	2224	1517	75	448
Pyemotes herfsi	2051683	S	12984	849	767	2139	1906	1763	1896	1869	1795	0	0
Baudoinia panamericana	1709381	S	12963	64	0	2066	2382	2023	2119	2008	2010	0	291
Xeromphalina campanella	182033	S	12934	0	0	2272	1852	2109	2114	2478	2109	0	0
Mycena inclinata	1978344	S	12891	0	50	2172	2126	2190	2142	2291	1920	0	0
Streptococcus dysgalactiae	1334	S	12695	2226	2095	0	0	199	0	0	0	8175	0
Elliptochloris bilobata	381761	S	12579	0	0	2421	2140	2387	2050	1937	1644	0	0
Adineta vaga	104782	S	12521	692	717	1422	1583	1905	3004	1764	1434	0	0
Hortaea sp.	2011748	S	12396	0	0	6458	0	0	0	5938	0	0	0
Mycena pura	153505	S	12388	0	0	1435	2264	2264	2708	1683	2034	0	0
Moraxella atlantae	34059	S	12362	6182	6180	0	0	0	0	0	0	0	0
Spirirestis rafaelensis	293980	S	12338	5882	6046	144	63	61	38	38	66	0	0
Marinobacter algicola	236100	S	12311	0	0	0	0	0	0	0	0	8607	3704
Aspergillus sepultus	138283	S	12211	0	0	2741	1246	2271	2924	1227	1802	0	0
Terpnacarus gibbosus	296191	S	12195	0	0	3462	2309	3229	0	0	3195	0	0
Acrosiphonia sp. SAG 127.80	2601987	S	12140	6668	5472	0	0	0	0	0	0	0	0
Brassica rapa	3711	S	12040	65	166	2273	2091	1700	1755	1938	1897	36	119
Staninwardia suttonii	407955	S	11962	77	0	1784	2341	1858	1517	2294	2091	0	0
Noctua pronuba	214277	S	11944	191	170	2824	1559	1725	1497	2720	1258	0	0
Roseomonas gilardii	257708	S	11835	4853	5002	428	270	403	275	288	316	0	0
Kosakonia radicincitans	283686	S	11745	0	0	0	0	0	0	0	0	0	11745
Ceratobasidium sp. AG-Ba	170446	S	11735	106	109	1699	2015	2185	1572	1952	2097	0	0
Valenzuela flavidus	239256	S	11621	0	0	1110	2311	2068	2737	1372	2023	0	0
Oncorhynchus mykiss	8022	S	11590	78	72	1338	1094	1117	1153	1162	1278	2042	2256
Sylvicola fenestralis	52754	S	11588	195	231	1540	1996	1853	2028	1956	1789	0	0
Diaporthe maritima	1882466	S	11560	140	96	1692	2047	1767	1699	1999	2120	0	0
Pantoea agglomerans	549	S	11518	2669	3543	1011	861	776	814	865	879	100	0
Malassezia slooffiae	76776	S	11499	139	262	1792	1984	1874	1697	1691	2060	0	0
Stichococcus bacillaris	37433	S	11462	224	338	1422	2067	1784	2580	1753	1294	0	0
Geobacillus subterraneus	129338	S	11430	411	170	408	235	206	185	414	303	4351	4747
Gemella haemolysans	1379	S	11388	4471	4762	322	227	289	284	300	250	483	0
Fibularhizoctonia sp. TMB	104306	S	11117	536	1012	2202	1286	1502	1780	1432	1367	0	0
Actinobacteria bacterium	1883427	S	11074	4798	4634	342	0	468	286	0	0	0	546
Clavulina cinerea	104202	S	11058	0	0	1544	1784	1907	1374	1061	1283	0	2105
Ulva compressa	63659	S	10873	4542	3072	479	686	606	0	768	720	0	0
Micractinium reisseri	532145	S	10844	0	0	1966	1793	2336	1810	1287	1652	0	0
Schaalia odontolytica	1660	S	10790	3258	3273	446	167	220	248	220	279	1755	924
Streptococcus agalactiae	1311	S	10769	1991	5230	0	0	0	0	0	0	3548	0
Rothia amarae	169480	S	10749	3906	4041	684	390	350	341	409	628	0	0
Stenotrophomonas maltophilia	40324	S	10731	883	706	145	145	147	159	167	238	4343	3798
Methylobacterium aquaticum	270351	S	10654	3038	3236	120	254	118	296	130	152	1025	2285
Chaenothecopsis savonica	57080	S	10493	0	0	1574	1800	1654	1667	1946	1852	0	0
Capnocytophaga leadbetteri	327575	S	10485	3022	2184	469	822	230	722	932	1063	1041	0
Sphingomonas koreensis	93064	S	10354	968	661	0	0	0	0	0	492	2830	5403
Gemmatirosa kalamazoonesis	861299	S	10353	4501	5124	135	52	61	58	86	82	0	254
Cloacibacterium normanense	237258	S	10291	3591	481	180	213	139	242	148	258	1907	3132
Cupriavidus metallidurans	119219	S	10286	2743	1586	57	111	124	147	63	366	3679	1410
Paracoccus sanguinis	1545044	S	10269	4135	4275	149	121	110	130	152	83	681	433
Enterococcus cecorum	44008	S	10227	3477	2855	97	170	50	97	133	117	1402	1829
Neisseria elongata	495	S	10223	2890	2919	1012	881	163	333	767	694	0	564
Ophiocordyceps unilateralis	268505	S	10138	49	145	1623	861	680	831	952	750	1420	2827
Streptococcus thermophilus	1308	S	10128	2213	3483	358	306	359	386	349	348	2243	83
Micractinium pusillum	126839	S	10118	0	0	1817	1457	1344	2057	2132	1311	0	0
Liposcelidae sp. B1763	322491	S	10096	0	0	1394	1691	2096	1532	1716	1667	0	0
Kytococcus sedentarius	1276	S	10044	3297	4118	280	235	250	273	259	376	403	553
Ulva intestinalis	3116	S	10044	1892	1977	861	1215	1495	831	1037	736	0	0
Dietzia timorensis	499555	S	10039	3583	4168	198	0	90	140	155	119	0	1586
Rhizopus stolonifer	4846	S	10031	0	20	2316	1614	1416	1651	1345	1669	0	0
Bradysia trispinifera	1260814	S	10027	0	0	1419	1736	1872	1687	1693	1620	0	0
Streptococcus sp. oral taxon 431	712633	S	10005	2853	4146	343	305	303	364	398	401	0	892
Tapinella panuoides	80604	S	10002	163	71	1418	1768	1738	1769	1596	1479	0	0
Geodermatophilaceae bacterium NBWT11	2596920	S	9998	4751	4399	93	72	46	108	73	111	248	97
Hypholoma fasciculare	72129	S	9964	0	0	2071	1462	1635	1707	1782	1307	0	0
Cyniclomyces guttulatus	54199	S	9936	57	59	1713	1785	1538	1952	1521	1311	0	0
Marinomonas pollencensis	491954	S	9897	4600	5297	0	0	0	0	0	0	0	0
Pseudeurotium hygrophilum	205840	S	9888	0	0	2086	1621	1043	1259	1540	2339	0	0
Melampsora larici-populina	203908	S	9865	207	294	1506	1596	1656	1501	1486	1603	0	16
Finegoldia magna	1260	S	9864	3570	3432	177	238	202	190	215	212	916	712
Liposcelis brunnea	209989	S	9770	121	75	1574	1516	1625	1693	1660	1506	0	0
Phellinidium pouzarii	167371	S	9748	274	0	1570	1797	1653	1540	1456	1458	0	0
Paracoccus kondratievae	135740	S	9740	4680	3957	0	0	131	0	198	0	215	559
Clavispora lusitaniae	36911	S	9722	217	181	1331	1562	1689	1444	1700	1598	0	0
Wickerhamomyces anomalus	4927	S	9705	66	65	1654	1462	1548	1447	1728	1477	258	0
Lactiplantibacillus plantarum	1590	S	9680	2645	4648	214	220	73	198	99	126	397	1060
Baekduia soli	496014	S	9678	3166	4810	650	0	270	286	237	0	0	259
Sporobolomyces johnsonii	5002	S	9661	0	0	0	0	0	0	185	366	290	8820
Chamaecyparis obtusa	13415	S	9519	628	433	1678	1294	1468	1346	1257	1415	0	0
Symbiochloris handae	1853882	S	9498	2164	1816	1066	828	982	910	760	972	0	0
Kocuria rosea	1275	S	9490	2313	1753	375	128	625	405	235	373	2827	456
Massilia oculi	945844	S	9488	521	440	214	74	105	104	69	70	178	7713
Pseudomonas moraviensis	321662	S	9464	369	773	1949	1012	897	1167	1315	1041	817	124
Comamonas testosteroni	285	S	9464	2058	269	119	111	213	160	86	265	2137	4046
Klebsiella quasipneumoniae	1463165	S	9395	310	244	0	0	0	0	0	0	8687	154
Salipiger pacificus	311180	S	9386	0	0	0	0	0	0	0	9386	0	0
uncultured actinobacterium	152507	S	9361	3976	3990	165	226	166	171	200	124	343	0
Corynebacterium urealyticum	43771	S	9307	3275	3851	0	0	115	0	198	0	1344	524
Aphis gossypii	80765	S	9266	90	149	1358	1653	1561	1435	1419	1479	122	0
Sphingomonas sp. NBWT7	2596913	S	9244	1791	1652	138	91	76	110	133	119	869	4265
Pseudomonas stutzeri	316	S	9232	437	401	231	172	191	250	232	306	3062	3950
Geodermatophilus obscurus	1861	S	9161	2603	2965	614	278	289	534	365	412	644	457
Asplenium wrightii	78456	S	9152	0	0	1501	1487	1716	1281	1513	1654	0	0
Pulchrana picturata	395594	S	9116	0	0	1757	1250	1503	1173	1939	1494	0	0
Platanus occidentalis	4403	S	9065	305	284	1654	1283	1536	1373	1358	1272	0	0
Aspergillus sp.	5065	S	9040	0	0	1303	922	736	886	952	1006	1224	2011
Podosphaera xanthii	135283	S	9039	0	0	1586	1428	622	1404	2551	1448	0	0
Rhizoctonia solani	456999	S	9039	216	246	851	1518	1542	1494	1357	1815	0	0
Alternaria burnsii	1187904	S	8915	0	615	0	948	849	948	1481	1628	0	2446
Lactobacillus acidophilus	1579	S	8888	481	437	91	315	112	106	155	139	3400	3652
Neisseria mucosa	488	S	8833	2415	2366	140	194	204	287	255	192	2780	0
Geobacillus thermocatenulatus	33938	S	8785	220	191	160	245	134	88	227	183	3974	3363
Corynebacterium glucuronolyticum	39791	S	8747	2204	2089	350	234	332	272	258	331	1433	1244
Melanophylla alnifolia	46413	S	8701	0	0	1879	1473	1434	1161	1580	1174	0	0
Geobacillus sp. C56-T3	691437	S	8674	291	278	114	246	0	212	319	291	2245	4678
Panicum hallii	206008	S	8559	47	86	1489	1210	1310	1157	1411	1099	0	750
Trametes hirsuta	5327	S	8532	586	527	1209	1314	1148	912	1380	1146	310	0
Neostethus bicornis	300306	S	8522	95	62	1493	1184	1296	1699	1300	1393	0	0
Diaphorina citri	121845	S	8465	28	85	1226	1521	1342	1487	1454	1322	0	0
Mycosphaerella pyri	215468	S	8404	0	0	1228	1208	1133	1190	2047	1598	0	0
Agrococcus carbonis	684552	S	8340	622	439	418	0	0	197	413	0	4789	1462
Amphibacillus xylanus	1449	S	8269	55	3006	0	0	0	0	0	0	5208	0
Phytosciara flavipes	1260839	S	8235	299	382	1241	1408	1328	1144	1169	1264	0	0
Peptoniphilus harei	54005	S	8233	3199	3260	203	254	157	186	149	104	633	88
Leptochidium albociliatum	409934	S	8233	153	199	1036	1417	1331	1054	1425	1618	0	0
Ulva gigantea	523338	S	8183	2261	3491	445	471	574	340	320	281	0	0
Penicillium roqueforti	5082	S	8180	307	326	1835	155	289	572	149	270	2193	2084
Achromobacter sp. AONIH1	1758194	S	8179	206	242	182	192	349	170	143	230	2744	3721
Peniophora piceae	55352	S	8140	0	0	990	1372	1669	1368	1428	1313	0	0
Crucibulum laeve	68775	S	8137	0	0	1517	969	1413	1299	1765	1174	0	0
Oncorhynchus kisutch	8019	S	8112	193	115	299	332	408	256	241	259	2468	3541
Geobacillus sp. LC300	1519377	S	8108	204	190	186	200	92	74	240	133	3156	3633
Desulfovibrio carbinolicus	296842	S	8105	0	0	0	0	0	0	0	0	0	8105
Corynebacterium xerosis	1725	S	8101	2704	2218	525	376	359	509	348	208	178	676
Aspergillus halophilicus	41419	S	8070	0	71	1312	1414	1155	1277	1442	1399	0	0
Myrmecia israeliensis	3171	S	8053	2222	2333	505	268	289	277	348	259	218	1334
[Haemophilus] ducreyi	730	S	7996	3322	3588	268	150	118	172	144	141	0	93
Nevskia ramosa	64002	S	7992	2534	5458	0	0	0	0	0	0	0	0
Skokie dicistro-like virus	2789443	S	7989	919	964	878	1162	1107	992	964	1003	0	0
Acidovorax sp. JS42	232721	S	7978	1971	0	162	0	293	0	0	0	1481	4071
Aquila chrysaetos	8962	S	7961	139	154	1352	1178	1481	1081	992	1024	191	369
Fragaria vesca	57918	S	7943	551	374	0	1344	1399	1189	1504	1582	0	0
Physisporinus sanguinolentus	139434	S	7932	0	0	1129	1144	1394	1591	1568	1106	0	0
Corynebacterium amycolatum	43765	S	7915	3918	3451	0	0	0	0	0	0	546	0
Staphylococcus saccharolyticus	33028	S	7914	333	345	61	55	275	217	193	319	98	6018
Marinomonas foliarum	491950	S	7884	3744	4015	21	21	18	23	22	20	0	0
Kocuria varians	1272	S	7769	1912	1605	677	727	707	623	645	726	49	98
Peltaster fructicola	286661	S	7768	0	71	1289	1161	1332	1282	1209	1424	0	0
Uwebraunia dekkeri	112483	S	7753	0	0	514	1258	1461	1667	1438	1415	0	0
Streptococcus pneumoniae	1313	S	7725	2488	2811	130	200	207	233	247	430	939	40
Qipengyuania flava	192812	S	7721	2350	2526	0	0	0	0	0	0	1267	1578
Erysiphe heraclei	81923	S	7702	0	0	1184	1320	980	1366	1463	1389	0	0
Pseudomonas fulva	47880	S	7667	3064	4359	42	52	30	26	53	41	0	0
Mycena leptocephala	230808	S	7641	0	0	1365	1475	1557	1459	987	798	0	0
Cyberlindnera americana	36016	S	7605	0	0	945	2085	904	1834	1002	835	0	0
Euzetes globulus	334610	S	7604	0	0	0	944	1529	1708	1512	1911	0	0
Burkholderia sp. THE68	758782	S	7579	0	0	0	0	0	0	209	343	6701	326
Lycaena phlaeas	282391	S	7565	444	403	1090	1086	898	1166	1181	1297	0	0
Culex pipiens	7175	S	7540	116	134	1067	1190	1250	1217	1134	1303	51	78
Enterococcus avium	33945	S	7451	574	288	0	0	0	0	0	0	6468	121
Corynebacterium matruchotii	43768	S	7443	2518	3262	0	52	44	38	94	47	1388	0
Metopolophium dirhodum	44670	S	7442	0	0	1046	995	1220	1211	1494	1476	0	0
uncultured marine eukaryote	203449	S	7431	75	75	1283	1291	964	968	874	1178	0	723
Acinetobacter johnsonii	40214	S	7414	353	339	226	416	487	388	228	368	3173	1436
Elsinoaceae sp. ZLY-2010b	911152	S	7389	0	0	1089	1044	1138	1153	1489	1476	0	0
Neisseria sicca	490	S	7383	1464	1838	208	204	267	270	217	145	2770	0
Asticcacaulis excentricus	78587	S	7366	187	244	0	0	0	0	0	0	0	6935
Capnobotryella renispora	62132	S	7336	0	0	1224	1112	1393	1292	1527	788	0	0
Prototheca zopfii	3112	S	7289	0	0	1166	1089	1074	1441	1358	1161	0	0
Collimonas arenae	279058	S	7273	660	0	0	0	0	0	0	0	6613	0
Pseudomonas aeruginosa	287	S	7264	2592	1100	157	158	181	212	264	0	953	1647
Eurotiomycetes sp.	1709936	S	7244	0	0	1235	1222	1073	1116	1224	1374	0	0
Zingiber officinale	94328	S	7220	81	0	1157	1057	937	1537	1299	1152	0	0
Kocuria turfanensis	388357	S	7192	716	209	604	0	456	332	255	0	1936	2684
Triticum dicoccoides	85692	S	7142	191	218	1015	931	928	906	888	1014	362	689
Litorilituus sediminis	718192	S	7114	6432	0	682	0	0	0	0	0	0	0
[Bacillus] caldolyticus	1394	S	7071	458	212	0	340	219	0	281	237	4173	1151
Ocotea grayi	121289	S	7062	310	0	1209	876	1168	911	1685	903	0	0
Fusarium coffeatum	231269	S	7056	384	0	2013	0	984	1794	0	1881	0	0
Microbacterium sediminis	904291	S	7049	2286	1335	0	545	0	608	0	0	547	1728
Acinetobacter ursingii	108980	S	7011	2700	3102	122	120	166	108	140	139	0	414
Ustilentyloma graminis	106009	S	6991	0	0	0	0	0	0	0	63	0	6928
Peronospora verna	240418	S	6941	114	172	961	1193	1148	1298	1170	885	0	0
Pandoraea thiooxydans	445709	S	6900	28	26	0	0	0	0	0	0	6750	96
Sydowia polyspora	64499	S	6894	528	813	983	725	947	1109	922	867	0	0
Ulva iliohaha	1813526	S	6852	23	35	1414	767	1117	1005	1281	1210	0	0
Pseudoalteromonas phenolica	161398	S	6850	3138	3712	0	0	0	0	0	0	0	0
Hypochnicium geogenium	139119	S	6781	0	0	729	1253	736	1593	1823	647	0	0
Anaerococcus prevotii	33034	S	6761	2585	2864	103	105	70	77	83	105	327	442
Peribacillus asahii	228899	S	6759	174	60	54	55	81	0	67	0	4592	1676
Prevotella dentalis	52227	S	6742	428	750	0	0	0	0	0	0	5564	0
Microidium phyllanthi	1190815	S	6737	0	0	936	966	1095	1411	1535	794	0	0
Exorista larvarum	380514	S	6719	0	0	1353	905	1062	1128	870	1401	0	0
Scopulariopsis brevicaulis	561152	S	6716	0	0	1277	665	957	1369	1267	1181	0	0
Pseudonocardia broussonetiae	2736640	S	6698	2523	2965	208	234	200	196	214	0	0	158
Maniola jurtina	191418	S	6630	85	134	1574	958	988	640	821	1315	0	115
Ulva spinulosa	133425	S	6579	0	0	986	898	1050	992	1053	1600	0	0
Sphingobium sp. MI1205	407020	S	6571	0	0	0	0	0	0	0	0	0	6571
Deinococcus sp. NW-56	2080419	S	6556	2929	3017	72	86	48	104	76	77	147	0
Epicoleosporium ramularioides	1873242	S	6519	0	0	1472	1053	939	1254	955	846	0	0
Sporobolomyces sp.	1928706	S	6503	69	49	33	85	0	43	0	114	301	5809
Bodomorpha sp. HFCC57	352465	S	6492	0	0	148	178	128	180	247	245	0	5366
Pan troglodytes	9598	S	6460	240	176	311	321	228	544	409	353	1815	2063
Trichomerium cicatricatum	2815427	S	6458	262	225	874	1007	933	988	1100	1069	0	0
Felis catus	9685	S	6456	155	0	838	923	1023	837	1102	1129	61	388
Staphylococcus warneri	1292	S	6446	367	463	249	399	290	178	216	338	2535	1411
Sitophilus granarius	7046	S	6445	0	0	896	1068	1034	1126	1123	1198	0	0
Phyllostomus discolor	89673	S	6403	0	0	1239	1779	991	704	939	751	0	0
Brochothrix thermosphacta	2756	S	6388	2812	2666	160	156	79	181	142	153	39	0
Acrodontium crateriforme	150365	S	6385	0	0	983	1275	1224	1071	836	864	0	132
Corynebacterium glutamicum	1718	S	6382	1763	4342	0	0	0	0	0	0	195	82
Apiotrichum laibachii	82520	S	6377	175	0	1918	664	0	1576	959	1085	0	0
Phlebiopsis crassa	1647769	S	6327	0	0	1029	953	1300	1055	1232	758	0	0
uncultured stramenopile	152704	S	6311	0	0	1241	1045	963	1079	857	1126	0	0
Mycolicibacterium psychrotolerans	216929	S	6309	1344	1508	663	357	425	459	513	485	0	555
Ilumatobacter coccineus	467094	S	6298	2974	3071	0	0	0	0	0	253	0	0
Klebsiella pneumoniae	573	S	6298	1406	1107	0	57	139	0	130	0	1910	1549
Olea europaea	4146	S	6282	860	484	948	784	739	887	831	749	0	0
Penicillium digitatum	36651	S	6265	304	222	712	728	958	744	1051	705	601	240
Haematobacter massiliensis	195105	S	6259	468	827	1150	873	0	508	1244	1189	0	0
Cucurbita pepo	3663	S	6247	0	0	0	0	0	6247	0	0	0	0
Capnocytophaga gingivalis	1017	S	6221	2662	2334	190	189	164	165	171	87	259	0
uncultured Sordariomycetidae	209469	S	6219	0	0	436	859	892	1631	1401	1000	0	0
Naganishia albidosimilis	92953	S	6196	0	0	0	0	0	0	0	0	5704	492
Benoinyssus aff. serratus AD1053	2051736	S	6186	46	22	1038	1154	1036	923	1011	956	0	0
Pseudoalteromonas spongiae	298657	S	6182	2679	3503	0	0	0	0	0	0	0	0
Chryseobacterium cucumeris	1813611	S	6156	0	0	0	0	0	0	0	0	6156	0
uncultured metazoan	175278	S	6146	0	0	1124	1018	892	917	947	1248	0	0
Candida sp. NRRL Y-27159	473115	S	6143	0	0	949	1252	827	1020	1237	858	0	0
Naganishia uzbekistanensis	104415	S	6117	0	0	0	0	0	0	0	0	0	6117
Acricotopus lucens	59808	S	6114	104	124	830	1074	867	964	910	871	0	370
Knufia epidermidis	535988	S	6075	89	46	1024	1253	714	919	1087	943	0	0
leaf litter basidiomycete sp. 7/1-43	154396	S	6073	0	0	741	611	1054	978	1080	916	0	693
Nematostella vectensis	45351	S	6065	0	459	0	0	16	0	0	0	5590	0
Gymnosporangium juniperi-virginianae	198655	S	6065	0	0	1324	1152	1554	1235	0	800	0	0
Macrotyphula fistulosa	150175	S	6048	0	0	773	1180	1191	787	849	1268	0	0
Marinomonas mediterranea	119864	S	6037	2521	3432	30	26	0	28	0	0	0	0
Trichoecius tenax	474305	S	6031	0	0	884	735	898	1361	1017	1136	0	0
uncultured Aspergillus	246267	S	5997	0	0	1660	1518	0	1201	627	991	0	0
Saitozyma flava	5416	S	5978	113	0	658	791	920	959	1288	1249	0	0
Acinetobacter baumannii	470	S	5969	1537	1530	259	242	326	169	212	228	656	810
Pseudoalteromonas atlantica	288	S	5961	2296	2560	467	0	0	227	111	300	0	0
Puccinia cf. psidii AE-2014	1505670	S	5961	102	149	915	1006	910	932	977	970	0	0
Cucumber mosaic virus	12305	S	5944	653	620	708	787	802	774	720	880	0	0
Aspergillus niger	5061	S	5888	0	0	119	43	23	35	38	45	5585	0
Pediastrum duplex	3105	S	5880	0	108	939	1079	1092	833	986	843	0	0
Amyloporia xantha	1333629	S	5877	0	0	1245	775	1204	734	1025	894	0	0
Chelonus insularis	460826	S	5867	156	70	922	968	875	871	969	1036	0	0
Variovorax paradoxus	34073	S	5863	424	504	174	110	90	70	105	127	2149	2110
Conidiocarpus caucasicus	1356572	S	5844	47	53	802	977	965	980	993	945	82	0
Neofavolus alveolaris	1260784	S	5833	0	0	817	1227	947	1134	848	860	0	0
Haemophilus parainfluenzae	729	S	5820	1474	1817	268	414	370	351	348	406	165	207
Actinomyces naeslundii	1655	S	5782	1514	1584	266	224	255	203	261	204	824	447
Paraburkholderia ginsengisoli	311231	S	5761	0	0	0	0	0	1401	0	0	1361	2999
Mus musculus	10090	S	5761	101	81	883	623	554	608	664	789	227	1231
Culex quinquefasciatus	7176	S	5738	354	262	566	963	688	946	688	1271	0	0
Acinetobacter sp. MYb10	1827285	S	5733	222	219	394	181	239	0	291	427	1920	1840
Apiosporopsis carpinea	148320	S	5720	0	0	941	993	869	840	935	1142	0	0
Chryseobacterium haifense	421525	S	5698	0	0	5698	0	0	0	0	0	0	0
Diaporthe angelicae	230357	S	5697	0	0	978	1118	914	554	1420	713	0	0
Suidasia nesbitti	474300	S	5663	0	0	842	848	759	1372	1111	731	0	0
Marinomonas arctica	383750	S	5645	3159	2414	30	0	18	0	0	0	0	24
Nostoc sp. PCC 7107	317936	S	5637	2242	2154	83	372	296	183	0	307	0	0
Protaspis grandis	361427	S	5634	80	171	852	785	907	960	921	773	0	185
Psychrobacter arenosus	256326	S	5613	2689	2130	0	0	0	116	0	0	0	678
Pyropia sp. LLG-2014	1550643	S	5554	37	78	941	842	909	991	810	946	0	0
Sphingomonas leidyi	68569	S	5551	2639	2495	0	0	0	0	0	0	0	417
Ilyonectria mors-panacis	1079131	S	5545	0	0	641	0	734	953	2012	1205	0	0
Actinomyces oris	544580	S	5544	1317	1518	499	313	384	272	304	339	223	375
uncultured Acidobacteria bacterium	171953	S	5515	2430	2301	73	69	71	56	0	90	243	182
Coprinopsis friesii	71706	S	5505	0	0	1010	906	1058	1058	878	595	0	0
Epiphanes senta	338913	S	5502	0	0	1276	1255	1169	0	1353	449	0	0
Epibryon interlamellare	1206340	S	5500	0	0	817	1150	840	902	866	925	0	0
uncultured Agaricomycotina	455386	S	5494	0	0	778	1144	720	696	809	1002	0	345
Gardnerella vaginalis	2702	S	5493	2307	1862	153	162	132	124	102	147	210	294
Serpula himantioides	80602	S	5490	0	0	739	904	1016	1056	933	842	0	0
[Pichia] myanmarensis	255684	S	5486	0	0	0	0	0	0	0	0	5486	0
Naganishia albida	100951	S	5477	0	0	0	0	0	0	0	0	0	5477
Gorilla gorilla	9593	S	5456	18	27	1000	595	786	587	1037	1076	84	246
Verticillium nonalfalfae	1051616	S	5429	0	0	607	1301	1008	776	984	753	0	0
Sphingobium yanoikuyae	13690	S	5428	777	43	207	294	262	215	202	0	285	3143
Staphylococcus hyicus	1284	S	5423	110	65	47	20	17	21	23	33	3094	1993
Vigna angularis	3914	S	5385	171	161	978	764	794	654	906	957	0	0
Chloridium virescens	557720	S	5376	0	0	2774	431	546	448	672	505	0	0
Paraburkholderia fungorum	134537	S	5373	76	87	36	69	84	474	64	168	1171	3144
Sphingosinicella microcystinivorans	335406	S	5372	1551	1160	0	0	0	0	0	0	0	2661
Solanum tuberosum	4113	S	5366	238	127	753	848	861	815	839	849	0	36
Streptococcus lutetiensis	150055	S	5360	0	0	0	0	0	0	0	0	3282	2078
Gordonia amarae	36821	S	5347	1645	1456	405	292	318	280	270	272	0	409
Methylorubrum populi	223967	S	5302	166	317	124	139	207	338	301	238	555	2917
Azospirillum brasilense	192	S	5284	2323	2660	0	0	72	0	0	0	229	0
Tuwongella immobilis	692036	S	5266	2572	2694	0	0	0	0	0	0	0	0
Rotaria tardigrada	392034	S	5257	996	1608	524	279	674	447	332	397	0	0
Bjerkandera sp.	1897508	S	5241	0	0	0	591	1080	1129	976	1465	0	0
Rhodobryum giganteum	66998	S	5234	0	0	929	847	573	959	864	1062	0	0
Limnoglobus roseus	2598579	S	5232	2639	2288	44	15	40	12	19	50	0	125
Cladosporium sphaerospermum	92950	S	5214	281	363	162	278	373	469	639	411	2238	0
Tripterygium wilfordii	458696	S	5186	34	15	815	850	796	886	860	829	101	0
uncultured Malassezia	338567	S	5183	56	162	857	711	759	991	746	901	0	0
Rhizobium sp.	391	S	5179	2522	2461	0	0	0	0	0	0	196	0
Microlunatus phosphovorus	29405	S	5165	2094	2104	185	179	136	161	154	152	0	0
Ascosphaera flava	51571	S	5161	32	57	1048	783	875	774	866	726	0	0
Geobacillus sp. 12AMOR1	1629723	S	5159	112	118	82	135	87	65	117	125	2414	1904
uncultured alga	171248	S	5153	2199	2210	221	161	362	0	0	0	0	0
Timema shepardi	629360	S	5128	0	0	1532	0	991	842	0	1555	208	0
Tetraplodon mnioides	67441	S	5086	0	0	976	891	681	895	858	785	0	0
Leptogium lichenoides	243205	S	5084	0	0	899	751	799	828	1033	774	0	0
Populus alba	43335	S	5080	547	472	572	721	524	503	693	1048	0	0
Paenibacillus rhizovicinus	2704463	S	5070	163	110	13	43	98	39	98	0	4150	356
Xenylla grisea	187712	S	5056	78	73	741	873	828	811	813	839	0	0
Paraburkholderia phytofirmans	261302	S	5047	183	266	284	70	94	713	105	49	1007	2276
Deinococcus radiodurans	1299	S	5028	2047	1872	122	117	112	158	167	142	0	291
Trametes versicolor	5325	S	5000	478	621	727	559	716	575	615	624	0	85
Methylorubrum rhodinum	29428	S	4975	1859	1559	0	0	0	0	0	0	0	1557
Parageobacillus toebii	153151	S	4918	89	0	132	0	368	0	224	275	3415	415
Dyera costulata	403085	S	4903	2534	2369	0	0	0	0	0	0	0	0
Vuilleminia comedens	47058	S	4901	0	70	851	1038	1065	564	635	678	0	0
Paenibacillus stellifer	169760	S	4894	336	0	0	0	0	0	0	0	4558	0
Wenyingzhuangia fucanilytica	1790137	S	4894	2522	2372	0	0	0	0	0	0	0	0
Polyporus melanopus	40486	S	4887	0	0	639	788	1117	574	822	947	0	0
Phenoliferia glacialis	418497	S	4873	0	0	0	0	0	0	0	0	0	4873
Alternaria alternata	5599	S	4873	468	523	600	607	749	663	544	640	0	79
Paracoccus contaminans	1945662	S	4870	2188	1979	48	33	55	49	44	30	103	341
Lactobacillus iners	147802	S	4867	1717	2251	41	116	125	124	118	106	269	0
Oscillatoria nigro-viridis	482564	S	4864	1084	989	450	432	471	423	465	439	0	111
Streptococcus gordonii	1302	S	4857	1194	1314	200	241	299	328	238	255	672	116
uncultured Streptococcus sp.	83427	S	4853	2452	1975	0	0	0	0	0	0	426	0
Coprinellus domesticus	71704	S	4822	0	0	1108	443	674	720	1207	670	0	0
Pseudoalteromonas aliena	247523	S	4812	0	4062	0	0	0	0	750	0	0	0
Lautropia mirabilis	47671	S	4802	1784	1856	88	105	111	89	87	106	386	190
Lodderomyces elongisporus	36914	S	4781	0	0	790	788	840	540	1155	668	0	0
Gomphidius glutinosus	5393	S	4779	77	56	766	794	797	622	823	844	0	0
Nakamurella multipartita	53461	S	4744	2067	2059	197	65	68	98	72	118	0	0
Janibacter limosus	53458	S	4734	1601	1508	241	270	181	227	190	247	116	153
Bartonella clarridgeiae	56426	S	4703	2105	2507	31	0	26	34	0	0	0	0
Neorhizobium galegae	399	S	4697	1859	2011	0	0	0	0	738	0	89	0
Didymium iridis	5793	S	4686	133	131	614	760	845	670	865	668	0	0
uncultured Limnohabitans sp.	768543	S	4624	2319	1801	0	0	0	0	0	0	0	504
Chlamydopodium vacuolatum	3095	S	4580	0	0	690	572	587	779	821	1131	0	0
Gordonia alkanivorans	84096	S	4573	1972	2601	0	0	0	0	0	0	0	0
Hordeum vulgare	4513	S	4561	112	116	582	719	621	625	612	586	263	325
Penicillium lagena	94218	S	4545	0	0	0	2299	0	0	0	2246	0	0
Anoxybacillus flavithermus	33934	S	4512	144	149	92	141	123	50	308	142	2283	1080
Penicillium brevicompactum	5074	S	4507	0	0	546	317	532	458	335	680	172	1467
uncultured Alphaproteobacteria bacterium	91750	S	4493	2028	1928	0	0	0	232	0	169	0	136
Sphingomonas taxi	1549858	S	4479	1840	1712	79	84	76	107	115	81	16	369
Actinopolymorpha singaporensis	117157	S	4476	2690	1786	0	0	0	0	0	0	0	0
Cedrus deodara	3322	S	4476	544	719	551	494	564	493	499	612	0	0
Hyphodontia alutaria	68803	S	4472	0	0	949	489	736	790	649	859	0	0
Chthonomonas calidirosea	454171	S	4460	198	239	0	0	0	0	0	11	0	4012
Neriene macella	373620	S	4452	0	0	613	765	778	884	775	637	0	0
Truepera radiovictrix	332249	S	4451	1953	2312	15	23	29	34	42	43	0	0
Lepidoglyphus destructor	36936	S	4448	0	0	487	933	684	831	1056	457	0	0
Sitophilus zeamais	7047	S	4440	0	0	574	964	694	802	834	572	0	0
Phenylobacterium lituiforme	273793	S	4400	357	490	0	0	0	0	0	0	0	3553
Micrococcus sp. ALBL_223	1811305	S	4389	1497	1533	196	198	156	146	134	175	0	354
Bradysia coprophila	38358	S	4365	463	515	476	660	574	548	564	565	0	0
Alphaproteobacteria bacterium	1913988	S	4358	2122	2236	0	0	0	0	0	0	0	0
Pseudoalteromonas xiamenensis	882626	S	4357	4357	0	0	0	0	0	0	0	0	0
Methylorubrum extorquens	408	S	4354	159	81	66	93	107	110	109	74	1107	2448
Brevibacterium casei	33889	S	4326	978	1216	233	119	129	154	168	99	721	509
Penicillium expansum	27334	S	4313	95	137	105	268	463	159	0	192	1157	1737
Cladosporium herbarum	29918	S	4302	0	149	568	847	402	756	598	773	209	0
uncultured Oscillatoriales cyanobacterium	156210	S	4299	2128	1890	0	0	0	0	0	0	0	281
Cryptocoryneum condensatum	1763021	S	4285	13	29	723	645	699	763	687	726	0	0
Dermacoccus sp. PAMC28757	2762331	S	4274	307	322	52	61	99	80	62	100	521	2670
Glycine max	3847	S	4272	430	384	356	917	302	296	1030	533	0	24
uncultured Glomus	231055	S	4271	0	0	563	713	141	278	343	370	707	1156
uncultured beta proteobacterium	86027	S	4266	1684	1653	0	0	0	0	0	0	0	929
Sphingomonas sp.	28214	S	4261	1695	2566	0	0	0	0	0	0	0	0
Staphylococcus saprophyticus	29385	S	4256	382	535	377	210	284	337	401	202	1269	259
Corynebacterium simulans	146827	S	4251	1521	1424	161	81	126	123	92	107	485	131
uncultured Termitomyces	189767	S	4244	0	0	470	471	597	477	504	474	0	1251
uncultured Dunaliella	341163	S	4223	0	0	820	881	561	569	519	873	0	0
Ulva sp. WA4-20b	244876	S	4208	0	0	630	469	981	513	549	1066	0	0
Sylvicola alternatus	259244	S	4191	53	0	908	445	595	431	781	978	0	0
Urbifossiella limnaea	2528023	S	4189	1661	1679	77	60	44	57	88	63	275	185
Microgynium incisum	281630	S	4179	0	0	498	647	777	777	590	890	0	0
Ralstonia insidiosa	190721	S	4171	821	89	92	46	54	0	0	0	2253	816
Brevundimonas naejangsanensis	588932	S	4160	942	1105	0	328	0	0	0	0	1072	713
Calothrix parietina	32054	S	4152	1690	1777	115	117	100	112	120	121	0	0
Zasmidium cerophilum	2059763	S	4148	0	0	610	542	1801	666	529	0	0	0
Colpoda inflata	5980	S	4148	39	77	641	709	701	564	691	726	0	0
Neisseria subflava	28449	S	4141	1147	1017	267	292	320	373	317	408	0	0
Rhodosporidiobolus lusitaniae	33191	S	4135	0	0	0	0	0	0	0	0	0	4135
Ocimum basilicum	39350	S	4131	791	429	486	491	414	514	573	433	0	0
Acidipropionibacterium acidipropionici	1748	S	4124	1940	2096	0	0	0	0	0	0	0	88
Aegilops tauschii	37682	S	4117	108	245	336	389	281	370	368	347	867	806
Paracoccus sp. Ol18	235898	S	4114	2332	1782	0	0	0	0	0	0	0	0
Pyropia katadae	76161	S	4092	0	0	1096	396	499	518	1023	560	0	0
Rhizobium petrolearium	515361	S	4080	1758	2322	0	0	0	0	0	0	0	0
Xylariales sp.	1756188	S	4070	0	0	0	0	0	1881	2189	0	0	0
Mellicta athalia	113330	S	4070	0	0	0	356	348	475	0	570	1531	790
Leptotrichia sp. oral taxon 212	712357	S	4055	1151	978	151	91	92	103	71	61	976	381
uncultured Pleosporales	209472	S	4054	0	0	621	852	590	658	603	730	0	0
Methylobacterium indicum	1775910	S	4039	781	872	20	0	24	0	23	16	96	2207
Fuscoporia contigua	167365	S	4035	0	0	653	645	618	779	594	746	0	0
Arachis hypogaea	3818	S	4015	169	147	434	481	549	522	497	493	444	279
Dermatophagoides sp. n. AD1210	1111219	S	4014	192	215	566	668	570	633	536	634	0	0
Hymenobacter sp.	1898978	S	4006	1117	2889	0	0	0	0	0	0	0	0
Brachypodium distachyon	15368	S	3989	0	184	1022	344	538	351	726	729	0	95
Myzus persicae	13164	S	3982	50	50	685	626	562	668	672	533	86	50
Tropicoporus linteus	1659895	S	3979	0	0	645	310	0	379	587	516	0	1542
Penidiella columbiana	470140	S	3974	0	0	706	835	547	466	732	688	0	0
Bos mutus	72004	S	3972	87	181	163	277	504	238	239	332	699	1252
Syzygium oleosum	219896	S	3969	0	290	1305	0	644	929	801	0	0	0
Strongylocentrotus purpuratus	7668	S	3963	0	0	382	758	718	640	660	752	0	53
Phialemoniopsis curvata	1093900	S	3960	103	0	329	0	427	0	0	426	286	2389
Gordonia polyisoprenivorans	84595	S	3934	1773	1643	67	26	25	28	66	42	264	0
Corynebacterium jeikeium	38289	S	3910	1389	1113	128	161	119	76	201	132	411	180
Paraburkholderia caffeinilytica	1761016	S	3902	18	53	68	44	115	456	47	63	427	2611
Massilia putida	1141883	S	3889	100	86	0	11	116	0	0	0	357	3219
Pteropus giganteus	143291	S	3863	0	0	809	557	469	404	840	765	0	19
Exidia recisa	156611	S	3859	108	114	601	426	479	822	659	650	0	0
Singulisphaera acidiphila	466153	S	3853	1480	1812	109	84	104	99	105	60	0	0
Sphaerotilus natans	34103	S	3853	925	766	0	0	0	0	0	0	1051	1111
Malassezia obtusa	76774	S	3845	80	118	811	591	580	543	541	581	0	0
Duganella sp. AF9R3	2728021	S	3840	89	84	12	13	10	10	0	0	0	3622
Candida sp. BG02-6-9-4	271286	S	3839	0	0	837	685	0	0	751	1566	0	0
Staphylococcus cohnii	29382	S	3837	365	419	198	227	138	128	206	138	732	1286
Aureobasidium pullulans	5580	S	3827	287	367	385	466	395	365	399	369	484	310
Placynthium nigrum	168921	S	3826	0	0	646	626	530	513	548	668	0	295
Erigone prominens	430932	S	3823	0	0	654	649	639	834	842	205	0	0
Agrobacterium tumefaciens	358	S	3809	298	575	107	199	244	156	80	140	733	1277
Streptococcus australis	113107	S	3799	932	768	98	218	105	202	309	188	979	0
Roseomonas sp. 546	2768162	S	3790	1470	1554	16	25	22	33	15	28	75	552
Eikenella corrodens	539	S	3777	1697	1758	50	54	87	36	61	34	0	0
Corynebacterium sp. NML98-0116	702967	S	3772	1527	1558	56	74	92	71	52	97	68	177
Auraticoccus monumenti	675864	S	3761	1496	1505	221	70	108	146	148	67	0	0
Lecophagus muscicola	118274	S	3752	0	0	559	621	583	740	547	702	0	0
Pithomyces chartarum	1547544	S	3751	423	618	749	0	0	787	497	677	0	0
Acidovorax sp. 1608163	2478662	S	3749	1647	89	98	40	39	65	42	102	100	1527
Granulosicoccus antarcticus	437505	S	3748	1140	2608	0	0	0	0	0	0	0	0
Aricia agestis	91739	S	3742	0	0	732	661	503	631	526	689	0	0
Gordonia bronchialis	2054	S	3740	1104	1238	247	121	204	154	136	136	153	247
Maritalea myrionectae	454601	S	3727	2172	1463	0	0	0	0	0	0	0	92
Paracoccus sp. MC1862	2760307	S	3719	1460	1392	67	34	94	61	56	78	177	300
Brachybacterium ginsengisoli	1331682	S	3714	654	887	0	249	0	0	0	281	618	1025
Armatimonadetes bacterium Uphvl-Ar1	2004467	S	3710	32	33	0	0	0	0	0	0	0	3645
Dentipellis fragilis	205917	S	3707	0	0	693	498	475	596	382	1063	0	0
Guepinia helvelloides	160928	S	3689	0	0	288	650	843	587	616	705	0	0
Ulvaria splendens	216028	S	3675	0	0	1204	0	0	0	2471	0	0	0
Veillonella parvula	29466	S	3675	1130	1183	158	134	154	120	157	113	427	99
Fusarium phaseoli	120645	S	3666	92	0	465	653	635	574	758	489	0	0
uncultured Peredibacter sp.	362445	S	3663	0	30	0	0	0	0	0	0	0	3633
uncultured bacterium HF0010_10C01	542478	S	3661	1792	1869	0	0	0	0	0	0	0	0
Tilletia olida	315511	S	3659	0	0	513	460	1013	448	751	474	0	0
uncultured fungal contaminant	419790	S	3649	0	0	430	594	479	599	623	424	500	0
uncultured Moraxella sp.	263769	S	3647	1277	2194	0	0	0	0	0	176	0	0
Aureobasidium namibiae	559561	S	3644	218	249	379	367	576	313	526	494	0	522
Weizmannia coagulans	1398	S	3640	182	130	65	133	111	265	82	21	758	1893
Pseudoneochloris marina	44573	S	3619	1991	1628	0	0	0	0	0	0	0	0
Synechococcus sp. PCC 6312	195253	S	3618	1307	1688	138	0	121	0	0	0	0	364
Sistotremastrum niveocremeum	139134	S	3615	0	0	1137	697	528	528	0	725	0	0
Duganella sp. GN2-R2	2728020	S	3612	234	189	10	16	63	0	0	11	781	2308
Kingella denitrificans	502	S	3601	828	1806	51	38	0	0	48	0	522	308
Ralstonia pickettii	329	S	3562	206	54	56	40	47	75	46	55	1482	1501
Gossypium turneri	34284	S	3561	283	192	484	526	457	327	430	669	0	193
Deinococcus ficus	317577	S	3545	1475	1707	57	33	66	52	0	73	82	0
Candida sp. NRRL Y-12764	473114	S	3535	0	0	0	0	0	3535	0	0	0	0
Chuppomyces handelii	2059797	S	3531	0	0	877	421	494	523	910	306	0	0
Rigidoporus cuneatus	2056302	S	3525	58	63	501	632	621	511	548	591	0	0
Timema douglasi	61478	S	3523	51	0	0	1639	1021	812	0	0	0	0
Modestobacter marinus	477641	S	3511	1296	1367	131	112	48	160	115	118	85	79
[Candida] intermedia	45354	S	3510	48	33	581	500	551	576	492	406	0	323
Aeribacillus pallidus	33936	S	3508	353	248	623	304	0	0	0	0	1226	754
Schlegelella thermodepolymerans	215580	S	3506	289	335	76	0	66	0	0	0	738	2002
Pinus taeda	3352	S	3503	156	178	178	231	173	237	216	165	557	1412
uncultured Pseudonocardia sp.	211455	S	3502	1782	1720	0	0	0	0	0	0	0	0
Trigonella foenum-graecum	78534	S	3501	481	431	367	365	527	541	421	368	0	0
Microcoleus anatoxicus	2705319	S	3490	1570	1724	26	0	11	10	10	18	0	121
Skermanella sp. TT6	2775420	S	3479	1479	1474	38	57	87	85	87	92	80	0
Geobacillus genomosp. 3	1921421	S	3478	96	61	48	95	50	34	80	34	1709	1271
Amylostereum laevigatum	112237	S	3476	49	0	578	591	484	616	643	515	0	0
Streptococcus sanguinis	1305	S	3464	896	755	273	208	247	187	277	147	130	344
Sarcomyxa serotina	40488	S	3436	0	0	777	521	458	609	635	436	0	0
Oscillatoria acuminata	118323	S	3428	1636	1618	13	0	17	0	20	17	0	107
uncultured Methylobacterium-like sp.	116865	S	3424	1353	1428	0	0	0	0	0	0	0	643
Byssochlamys spectabilis	264951	S	3421	152	0	366	460	631	443	626	743	0	0
Olsenella sp. oral taxon 807	712411	S	3413	239	468	0	81	0	0	0	0	2625	0
Heteroptera sp. JMU-2006-1	389965	S	3411	0	0	827	623	0	731	646	584	0	0
Cyprinus carpio	7962	S	3394	101	56	347	456	384	438	379	479	289	465
Dermea prunastri	108555	S	3394	0	0	480	606	611	522	749	426	0	0
Acidobacteria bacterium	1978231	S	3390	1429	1424	18	22	52	47	36	47	233	82
uncultured Pseudoalteromonas sp.	114053	S	3384	752	2632	0	0	0	0	0	0	0	0
Corynebacterium singulare	161899	S	3382	831	937	200	167	197	209	219	212	222	188
Paenibacillus mucilaginosus	61624	S	3378	104	46	21	0	31	0	0	0	2644	532
uncultured Marinomonas sp.	179111	S	3375	3375	0	0	0	0	0	0	0	0	0
Xylomelasma sordida	312317	S	3354	0	0	735	641	518	371	498	591	0	0
Acetobacteraceae bacterium	1909293	S	3342	1786	1556	0	0	0	0	0	0	0	0
Massilia sp. UMI-21	1337838	S	3341	204	258	153	26	166	15	14	29	112	2364
Corynebacterium sp. zg-917	2763010	S	3326	1559	1413	59	40	47	42	48	51	67	0
uncultured Glomeromycotina	241622	S	3320	0	0	482	355	376	501	545	443	326	292
uncultured Donkioporia	1193695	S	3318	30	52	449	599	487	525	605	571	0	0
Glycine soja	3848	S	3317	0	0	930	0	814	923	0	650	0	0
Mycolicibacterium aurum	1791	S	3312	659	601	455	311	330	398	258	300	0	0
Burkholderia vietnamiensis	60552	S	3308	0	0	0	0	0	0	0	0	2522	786
uncultured Streptococcaceae bacterium	208546	S	3298	386	0	0	0	0	0	0	0	2912	0
Massilia sp. WG5	1707785	S	3286	77	77	0	0	63	0	14	17	1017	2021
Sterigmatomyces halophilus	5617	S	3278	0	0	585	455	700	574	374	590	0	0
Xerula pudens	170857	S	3266	0	0	263	1127	701	424	409	342	0	0
Fusobacterium mortiferum	850	S	3263	1422	1760	23	0	58	0	0	0	0	0
Schistosoma japonicum	6182	S	3258	74	58	85	53	99	54	52	92	924	1767
Paraburkholderia megapolitana	420953	S	3233	0	0	0	0	0	0	0	0	2969	264
Lenzites betulinus	5632	S	3223	45	0	286	544	594	405	596	508	0	245
Enterococcus faecalis	1351	S	3202	158	193	0	0	0	0	0	0	2730	121
Corynebacterium minutissimum	38301	S	3186	1198	1311	88	101	95	82	108	75	34	94
Hormosianoetus mallotae	474203	S	3183	0	0	807	0	737	894	745	0	0	0
Sphingobacterium lactis	797291	S	3177	186	229	238	192	200	178	233	191	972	558
Boeremia exigua	749465	S	3176	0	0	402	476	550	1012	736	0	0	0
Oncorhynchus nerka	8023	S	3170	155	54	82	76	69	42	119	110	1392	1071
uncultured Hanseniaspora	698511	S	3168	0	0	0	0	0	0	0	0	0	3168
Arthrobacter woluwensis	156980	S	3162	0	3162	0	0	0	0	0	0	0	0
Malasseziales sp.	1920930	S	3161	0	0	493	527	478	528	545	590	0	0
Kineococcus radiotolerans	131568	S	3158	987	1125	178	228	96	148	168	151	77	0
Comamonas aquatica	225991	S	3156	924	494	393	326	0	0	0	0	1019	0
Aspergillus flavus	5059	S	3143	123	0	688	563	458	391	458	427	35	0
Sarocladium sp. CP-2019	2662858	S	3139	0	0	502	640	459	637	556	345	0	0
Orbilia rhopalota	74497	S	3119	0	0	334	393	983	264	509	636	0	0
Scytalidium lignicola	5539	S	3114	0	0	594	567	413	505	418	617	0	0
Xylaria hypoxylon	37992	S	3111	0	0	519	612	458	534	429	559	0	0
Pasteurella multocida	747	S	3109	1649	995	0	0	0	0	0	0	465	0
Autographa pulchrina	987893	S	3106	151	0	476	563	484	836	0	596	0	0
bacterium	1869227	S	3101	557	582	25	0	30	0	25	19	105	1758
Carpoglyphus lactis	223459	S	3099	0	0	0	525	0	1719	855	0	0	0
Yarrowia lipolytica	4952	S	3081	65	43	470	409	446	445	367	568	25	243
uncultured Pleurocapsales cyanobacterium	183215	S	3081	1691	1390	0	0	0	0	0	0	0	0
Yamadazyma triangularis	45515	S	3068	0	94	281	593	564	438	779	319	0	0
Bryum argenteum	37413	S	3065	87	170	293	520	422	458	533	582	0	0
uncultured Agaricomycetes	253819	S	3063	0	0	649	473	309	411	435	786	0	0
Adhaeribacter swui	2086471	S	3057	469	458	0	31	19	0	0	0	0	2080
Actinomyces sp. oral taxon 414	712122	S	3052	980	781	61	118	61	88	67	53	843	0
Phyllotopsis nidulans	38812	S	3046	0	0	278	806	266	378	681	637	0	0
Geotrichum candidum	1173061	S	3041	62	59	435	598	564	394	428	447	0	54
Xanthomonas citri	346	S	3041	2052	796	0	0	0	0	0	0	0	193
Hyphopichia burtonii	717740	S	3040	64	0	626	571	522	439	329	311	178	0
Corynebacterium sp. zg-913	2735136	S	3032	1174	1079	61	101	57	50	88	88	161	173
Pseudoalteromonas agarivorans	176102	S	3028	827	843	244	196	141	350	294	133	0	0
Pterocomma salicis	568227	S	3025	36	36	385	578	510	485	498	497	0	0
Paenibacillus thiaminolyticus	49283	S	3024	0	0	0	0	0	0	0	0	3024	0
Thanatephorus cucumeris	107832	S	3021	0	0	546	364	634	469	636	372	0	0
Calenema singularis	1983115	S	3016	1375	1641	0	0	0	0	0	0	0	0
Plectosphaerella cucumerina	40658	S	3012	0	0	665	543	756	0	568	480	0	0
Mesorhizobium sp. Pch-S	2082387	S	3012	74	72	51	51	123	90	51	78	1058	1364
Lysandra coridon	268709	S	3005	0	443	0	0	0	0	0	0	0	2562
Lupinus angustifolius	3871	S	3004	116	66	523	443	351	389	519	487	110	0
Fusarium oxysporum	5507	S	2992	80	0	311	339	500	419	634	458	251	0
Hannaella oryzae	4979	S	2984	423	349	551	415	499	0	331	0	0	416
Lysobacter soli	453783	S	2971	801	1273	0	425	0	185	194	0	0	93
Musa acuminata	4641	S	2964	88	183	154	265	299	183	327	296	523	646
Baeospora myosura	139080	S	2959	0	0	464	357	304	623	726	485	0	0
Calothrix sp. NIES-4101	2005461	S	2956	835	1010	259	205	190	143	122	192	0	0
Aleuroglyphus ovatus	212130	S	2952	0	0	400	333	549	409	677	584	0	0
Calothrix sp. PCC 7507	99598	S	2945	377	474	210	549	348	363	385	239	0	0
Paraphaeosphaeria sporulosa	1460663	S	2945	98	88	344	312	776	294	490	543	0	0
Pandoraea norimbergensis	93219	S	2939	34	0	55	40	46	77	0	28	2185	474
Anabaena cylindrica	1165	S	2938	0	345	375	0	442	314	752	345	0	365
Amanita rubescens	71933	S	2937	0	0	296	679	0	519	538	496	0	409
Hyphodontia arguta	406825	S	2937	0	0	267	523	571	449	513	614	0	0
Blastochloris tepida	2233851	S	2923	1037	1254	0	0	0	0	0	0	0	632
Methylobacterium brachiatum	269660	S	2913	806	746	49	179	78	42	96	49	311	557
Tetradesmus obliquus	3088	S	2907	76	215	448	503	425	457	458	325	0	0
Halomonas axialensis	115555	S	2904	2904	0	0	0	0	0	0	0	0	0
Philodina roseola	96448	S	2894	92	122	413	497	441	387	474	468	0	0
uncultured soil bacterium	164851	S	2888	461	521	33	21	15	0	16	32	1358	431
Aphis citricidus	223852	S	2887	0	0	383	505	611	532	476	380	0	0
Filobasidium uniguttulatum	5212	S	2875	85	0	461	425	250	766	359	529	0	0
Marinomonas posidonica	936476	S	2866	836	1709	28	50	62	38	66	77	0	0
Aphananthe aspera	63051	S	2859	0	79	597	263	515	562	372	471	0	0
Methylobacterium radiotolerans	31998	S	2857	888	1066	0	0	25	0	0	0	516	362
Sphingomonas sp. PAMC26645	2565555	S	2855	25	11	0	0	0	0	0	0	121	2698
Kozakia baliensis	153496	S	2853	1605	1148	0	100	0	0	0	0	0	0
Graphiopsis chlorocephala	166631	S	2839	0	0	478	439	309	654	451	508	0	0
Sitophilus oryzae	7048	S	2833	208	172	426	361	425	396	467	378	0	0
Debaryomyces hansenii	4959	S	2824	22	0	461	276	270	396	272	209	519	399
Brassica oleracea	3712	S	2813	204	161	347	434	312	386	214	363	311	81
Nocardia arthritidis	228602	S	2813	798	963	171	174	155	139	99	164	0	150
Acinetobacter radioresistens	40216	S	2805	366	347	58	62	53	96	70	57	921	775
Cupressus sempervirens	13469	S	2801	26	25	492	449	391	484	504	430	0	0
Dermatocarpon miniatum	172328	S	2795	20	0	352	541	506	501	513	362	0	0
Corynebacterium aurimucosum	169292	S	2788	839	407	198	137	144	128	147	123	480	185
Gongrosira papuasica	37385	S	2785	0	0	591	373	360	485	670	306	0	0
Acinetobacter lwoffii	28090	S	2773	697	280	145	105	144	213	220	129	548	292
Microvirga sp. VF16	2807101	S	2772	244	201	0	0	0	0	36	0	0	2291
Pseudocercospora macadamiae	529468	S	2765	0	0	1425	0	0	0	0	1340	0	0
Chlorella sp.	3079	S	2761	0	0	641	701	0	0	666	753	0	0
Pseudomicrostroma glucosiphilum	1684307	S	2761	165	175	451	342	459	361	411	397	0	0
Prevotella intermedia	28131	S	2759	656	847	47	0	55	57	53	35	1009	0
Cinnamomum burmannii	119261	S	2756	0	0	0	648	625	323	741	419	0	0
Corynebacterium humireducens	1223514	S	2755	1024	1016	93	0	143	100	188	0	107	84
Bradyrhizobium denitrificans	328552	S	2754	1556	1198	0	0	0	0	0	0	0	0
Granulicatella adiacens	46124	S	2751	1199	1324	27	0	47	0	0	0	154	0
Geobacillus sp. 46C-IIa	1963025	S	2747	37	21	63	44	28	25	50	54	1162	1263
Mollisia scopiformis	149040	S	2741	0	0	495	0	342	288	838	778	0	0
Parastagonospora nodorum	13684	S	2737	149	157	444	258	390	416	360	431	0	132
Anthracocystis formosana	249473	S	2735	0	0	855	0	782	614	484	0	0	0
Marinomonas algicola	2773454	S	2730	1284	1396	11	0	0	0	14	25	0	0
Hassallia byssoidea	482630	S	2727	1288	1324	33	29	19	18	0	16	0	0
Pseudomonas simiae	321846	S	2723	0	0	0	0	532	0	0	0	1229	962
Bartonella sp. Deer 159/660/1	159745	S	2722	1461	1261	0	0	0	0	0	0	0	0
Isosphaera pallida	128	S	2718	1177	1436	22	0	0	0	0	83	0	0
Brevibacterium luteolum	199591	S	2718	696	808	0	82	62	49	79	48	467	427
Paraburkholderia hospita	169430	S	2709	0	0	0	0	0	0	0	0	1193	1516
Solanum pennellii	28526	S	2703	116	100	305	441	321	361	319	425	267	48
Paracoccus sp. AK26	2589076	S	2702	815	977	33	47	65	63	82	52	251	317
Sebacina incrustans	160944	S	2687	0	0	372	493	394	485	166	777	0	0
Devosia sp. A16	1736675	S	2687	115	97	0	0	0	0	10	0	224	2241
Bacillus subtilis	1423	S	2686	322	462	0	110	0	153	124	0	756	759
Cyphellophora europaea	293227	S	2681	58	33	431	551	453	306	368	481	0	0
Janibacter indicus	857417	S	2679	70	66	71	38	81	60	44	46	981	1222
Halomonas meridiana	29570	S	2673	400	674	138	0	0	0	0	0	1244	217
Erythrobacter sp.	1042	S	2672	0	0	0	0	0	0	0	0	2672	0
Erioderma leylandii	243202	S	2664	0	0	507	480	256	556	479	386	0	0
Raphanus sativus	3726	S	2660	116	63	408	302	344	420	437	410	66	94
Elizabethkingia miricola	172045	S	2655	0	0	0	0	0	0	0	0	1446	1209
Pseudoxanthomonas spadix	415229	S	2653	825	1569	71	0	0	0	30	0	80	78
Haploposthia sp. UJ-2011	996754	S	2651	0	0	321	391	529	489	442	479	0	0
Pseudomonas sp. phDV1	253237	S	2650	276	0	133	0	129	0	0	0	1106	1006
Colletotrichum aenigma	1215731	S	2629	0	0	1511	0	0	1118	0	0	0	0
Callithrix jacchus	9483	S	2626	20	0	398	402	311	294	557	559	85	0
Pleosporaceae sp.	1755442	S	2622	0	0	0	918	703	612	0	389	0	0
Macrochaete psychrophila	1844959	S	2620	1211	1409	0	0	0	0	0	0	0	0
Armillaria ostoyae	47428	S	2618	332	360	354	394	223	281	337	337	0	0
Fomitopsis rosea	34475	S	2614	199	204	336	275	397	498	379	326	0	0
Yersinia pestis	632	S	2614	1149	1034	0	0	0	0	0	0	431	0
Brachybacterium faecium	43669	S	2610	1342	1053	0	0	0	0	0	0	42	173
Sphingobacterium sp. PM2-P1-29	403776	S	2603	0	0	0	0	0	0	0	0	0	2603
uncultured prokaryote	198431	S	2603	812	893	0	0	0	0	0	0	0	898
Minimedusa polyspora	411564	S	2602	0	0	332	315	708	211	364	317	0	355
Chroococcidiopsis thermalis	54299	S	2600	576	640	226	174	196	318	239	231	0	0
Gordonia terrae	2055	S	2600	1229	1149	0	0	0	104	0	0	118	0
Hormonema carpetanum	284138	S	2598	24	0	146	239	191	135	109	116	0	1638
Deinococcus wulumuqiensis	980427	S	2598	1040	1143	59	59	85	68	86	58	0	0
Clonostachys rosea	29856	S	2593	0	0	410	339	278	449	530	587	0	0
uncultured crenarchaeote	29281	S	2591	254	124	707	298	224	346	252	386	0	0
Schaalia meyeri	52773	S	2585	846	849	298	81	139	104	111	109	48	0
Lactobacillus jensenii	109790	S	2582	1183	1243	0	27	0	27	59	43	0	0
Timema genevievae	629358	S	2575	24	87	253	0	237	172	1325	439	20	18
Papiliotrema mangalensis	592008	S	2565	0	0	0	0	0	0	0	0	0	2565
Apteryx mantelli	2696672	S	2564	59	39	299	350	350	319	338	304	52	454
Curtobacterium pusillum	69373	S	2561	0	289	0	0	0	0	0	0	1721	551
Puccinia sp. 35 PZ-2019	2511408	S	2560	0	0	644	0	526	571	819	0	0	0
Tetranychus urticae	32264	S	2555	0	0	536	487	506	514	512	0	0	0
Marmoricola scoriae	642780	S	2548	737	839	183	109	159	101	105	103	171	41
Ulva sp. P36	509079	S	2539	0	0	584	391	417	342	417	388	0	0
Neriene oidedicata	373623	S	2530	107	162	342	404	459	377	378	301	0	0
Hymenobacter sp. R-36557	875278	S	2524	2524	0	0	0	0	0	0	0	0	0
Penicillium spinulosum	63822	S	2522	0	0	0	507	0	0	0	0	2015	0
Entyloma ficariae	84747	S	2520	0	40	164	396	303	296	306	369	646	0
Comamonas thiooxydans	363952	S	2518	1968	0	0	16	20	0	20	54	125	315
Brevundimonas diminuta	293	S	2508	1233	835	0	0	0	0	0	0	0	440
Mucor irregularis	713888	S	2504	0	0	741	0	887	0	461	415	0	0
Rhodococcus fascians	1828	S	2504	724	91	0	0	109	128	0	0	1152	300
Collinsella aerofaciens	74426	S	2502	440	471	68	51	0	73	0	57	1342	0
Lotus japonicus	34305	S	2496	82	102	403	326	392	318	426	415	10	22
Arachnia propionica	1750	S	2494	971	903	36	28	35	92	35	29	304	61
[Candida] suzukii	155889	S	2493	0	0	243	496	618	285	285	566	0	0
Sporidiobolales sp. LM531	422889	S	2492	0	0	0	0	0	0	0	55	0	2437
Albugo laibachii	653948	S	2490	39	98	381	294	290	321	328	324	21	394
Vibrio cholerae	666	S	2489	601	1379	0	0	0	0	0	0	290	219
Roseomonas sp. 1318	2768161	S	2481	1182	1102	13	12	23	16	18	21	23	71
Filimonas lacunae	477680	S	2481	1200	1281	0	0	0	0	0	0	0	0
Loxospora confusa	1488530	S	2480	88	70	353	386	345	456	389	393	0	0
Haematopinus sp. NKU-011	1216950	S	2479	24	17	387	350	416	389	450	446	0	0
Dermatophagoides evansi	474175	S	2467	0	0	0	1421	0	0	1046	0	0	0
Moraxella bovoculi	386891	S	2462	997	1428	0	0	37	0	0	0	0	0
Cryptopygus antarcticus	187623	S	2461	0	0	288	115	598	554	586	320	0	0
Corynebacterium imitans	156978	S	2460	1004	1055	43	54	32	66	51	32	0	123
Rubrobacter sp. SCSIO 52909	2653851	S	2454	904	949	42	56	50	62	23	37	242	89
Vibrio alginolyticus	663	S	2449	1331	1118	0	0	0	0	0	0	0	0
Indioceanicola profundi	2220096	S	2448	327	369	23	0	0	23	25	13	71	1597
Chryseobacterium taklimakanense	536441	S	2447	812	654	0	60	0	43	0	75	425	378
Nostoc sp. NIES-4103	2005458	S	2438	1149	1162	12	18	31	13	20	33	0	0
Symbiotaphrina kochii	40221	S	2438	0	0	431	299	447	374	352	535	0	0
Papiliotrema rajasthanensis	385021	S	2426	0	0	0	815	663	479	469	0	0	0
Morus nigra	85232	S	2416	0	0	327	573	360	273	454	429	0	0
Papaver somniferum	3469	S	2412	22	12	436	346	202	344	318	390	0	342
Sclerotinia sclerotiorum	5180	S	2411	103	85	334	356	367	383	408	375	0	0
Deinococcus metallilatus	1211322	S	2403	850	799	126	107	94	141	152	134	0	0
Boonea seminuda	177453	S	2402	0	0	423	340	489	411	297	442	0	0
Myrmecia sp. PA-3-3-2	2749349	S	2399	0	0	458	405	464	444	454	174	0	0
Phlebia centrifuga	98765	S	2396	80	147	404	326	400	237	258	544	0	0
Staphylococcus pettenkoferi	170573	S	2391	426	485	301	241	213	197	184	232	0	112
uncultured planctomycete	120965	S	2388	1213	829	0	39	95	0	0	69	143	0
Ustilaginoidea virens	1159556	S	2386	40	56	447	374	323	372	280	345	91	58
Candida orthopsilosis	273371	S	2384	56	27	498	313	432	343	357	358	0	0
Fusobacterium nucleatum	851	S	2369	357	285	287	0	94	111	486	0	659	90
Rotaria rotatoria	231624	S	2365	236	0	407	550	0	318	456	398	0	0
Orthocladius sp. MAB-2008	560264	S	2338	68	69	421	355	370	332	407	316	0	0
Symbiochloris symbiontica	531392	S	2330	944	924	93	59	49	89	90	82	0	0
Golubevia pallescens	58918	S	2325	0	0	244	426	345	606	353	351	0	0
Chaetothyriales sp. TRN214	634189	S	2317	0	0	302	795	381	318	271	250	0	0
Stenotrophomonas rhizophila	216778	S	2311	288	463	90	111	106	93	133	93	299	635
Mytilinidion resinicola	574789	S	2311	106	0	0	222	428	267	373	198	0	717
Medicago truncatula	3880	S	2309	124	173	313	258	229	293	327	399	27	166
Spermophora senoculata	280438	S	2306	0	0	413	342	401	442	403	305	0	0
Agromyces flavus	589382	S	2305	0	630	0	0	0	0	0	0	1675	0
Kirschsteiniothelia aethiops	147564	S	2299	40	0	334	386	444	362	364	369	0	0
Deinococcus proteolyticus	55148	S	2294	1039	1227	0	0	28	0	0	0	0	0
Rhodotorula sp. SS-2018a	2340863	S	2290	0	0	45	22	36	42	42	56	0	2047
Sancassania nesbitti	474070	S	2288	0	0	312	557	0	512	527	380	0	0
Lithohypha guttulata	1690604	S	2281	0	0	272	431	404	347	443	384	0	0
Neisseria meningitidis	487	S	2274	333	359	0	23	34	0	0	22	371	1132
Chryseobacterium indoltheticum	254	S	2268	0	0	0	0	0	0	0	0	0	2268
Williamsia muralis	85044	S	2265	843	1332	24	0	17	0	20	29	0	0
Burkholderia sp. CCGE1003	640512	S	2264	0	0	0	0	0	0	0	0	2264	0
Pseudomonas putida	303	S	2262	225	328	112	121	86	95	158	114	377	646
Micromonospora coxensis	356852	S	2262	0	1123	0	0	0	0	0	0	0	1139
Phanerochaete carnosa	231932	S	2262	287	499	0	354	640	482	0	0	0	0
Auricularia auricula-judae	29892	S	2260	0	0	239	298	403	299	306	308	0	407
[Phormidium] sp. ETS-05	222819	S	2254	992	1189	0	0	37	0	0	36	0	0
Actinomyces sp. oral taxon 169	712116	S	2252	563	544	58	25	30	69	49	56	652	206
Pseudonocardia sp. AL041005-10	445576	S	2252	1093	968	52	33	52	0	54	0	0	0
Achromobacter spanius	217203	S	2251	0	0	0	0	0	54	63	69	1585	480
Mycosphaerella sphaerulinae	242515	S	2249	0	0	2249	0	0	0	0	0	0	0
Paenibacillus polymyxa	1406	S	2248	100	108	0	0	0	0	0	0	2040	0
uncultured myxomycete	385478	S	2246	65	86	319	295	353	316	352	460	0	0
Halomonas halodenitrificans	28252	S	2244	0	0	0	0	0	0	0	0	0	2244
Articulospora tetracladia	253309	S	2242	0	0	198	346	264	410	453	571	0	0
Mesorhizobium amorphae	71433	S	2231	0	0	0	0	0	0	0	0	0	2231
Puccinia poarum	5298	S	2218	0	0	293	338	474	199	470	444	0	0
Mycolicibacterium celeriflavum	1249101	S	2215	1024	1191	0	0	0	0	0	0	0	0
Nocardioides sp.	35761	S	2214	1156	1058	0	0	0	0	0	0	0	0
Spirosoma linguale	108	S	2212	1271	607	0	72	70	97	0	95	0	0
Staphylococcus pasteuri	45972	S	2209	208	161	142	0	118	213	0	224	501	642
uncultured Enterococcus sp.	167972	S	2208	314	300	0	0	0	0	0	0	1594	0
Macaca mulatta	9544	S	2206	44	15	289	196	198	214	236	300	334	380
uncultured Herbaspirillum sp.	160236	S	2204	316	377	0	0	0	0	0	0	1511	0
uncultured phototrophic eukaryote	172788	S	2202	315	409	293	339	289	235	0	322	0	0
uncultured Burkholderia sp.	188058	S	2195	938	1187	0	0	0	0	0	0	70	0
uncultured Frankia sp.	181582	S	2189	1011	1178	0	0	0	0	0	0	0	0
Hymenobacter sp. NBH84	2596915	S	2188	870	698	147	0	88	0	152	233	0	0
Pantoea vagans	470934	S	2178	797	954	0	0	111	67	58	0	0	191
Zerene cesonia	33412	S	2171	25	56	0	0	0	0	0	0	2090	0
Berkleasmium concinnum	796411	S	2160	34	17	340	390	264	374	400	341	0	0
Gyromitra montana	44622	S	2152	0	0	426	294	0	396	631	405	0	0
uncultured Alteromonas sp.	179113	S	2151	1681	0	0	0	0	0	0	0	470	0
uncultured Rhizaria	554078	S	2149	0	0	293	274	433	336	314	499	0	0
Prevotella melaninogenica	28132	S	2143	342	351	99	165	44	101	127	109	362	443
Streptococcus salivarius	1304	S	2142	465	498	117	143	103	71	95	103	445	102
Exobasidium vaccinii	5407	S	2134	70	0	230	378	307	418	303	428	0	0
Streptomyces seoulensis	73044	S	2133	530	181	225	212	234	284	280	161	0	26
Daucus carota	4039	S	2125	61	40	318	326	420	334	246	305	0	75
Arthrinium arundinis	335852	S	2124	120	509	477	496	0	0	0	522	0	0
Streptococcus parasanguinis	1318	S	2122	310	661	28	36	56	49	32	47	628	275
Microcoleus sp. PCC 8701	272133	S	2120	924	1196	0	0	0	0	0	0	0	0
Acidovorax avenae	80867	S	2118	186	612	48	75	0	89	0	0	314	794
Geranium sanguineum	70270	S	2116	0	0	219	446	303	240	484	424	0	0
Paraburkholderia terricola	169427	S	2113	0	0	51	0	72	179	50	0	364	1397
Microstromatales sp. BI83	535754	S	2109	0	0	662	0	445	469	533	0	0	0
Atethmia centrago	988071	S	2103	74	75	287	324	249	326	277	318	103	70
Leccinum aurantiacum	121046	S	2102	0	0	446	387	396	244	269	360	0	0
Scedosporium apiospermum	563466	S	2101	0	0	240	222	325	312	409	312	281	0
Penicillium rubens	1108849	S	2097	99	50	125	83	155	104	77	119	461	824
Nostoc linckia	92942	S	2088	563	486	219	210	0	297	212	101	0	0
Bullera grandispora	57470	S	2087	0	0	594	368	0	503	622	0	0	0
Elizabethkingia bruuniana	1756149	S	2082	23	41	34	28	51	34	39	45	778	1009
uncultured Auriculariaceae	404767	S	2079	0	0	0	0	0	0	0	0	2079	0
Bemisia tabaci	7038	S	2077	17	15	342	352	341	341	318	351	0	0
Aliterella chasmolithica	2739056	S	2076	1083	983	0	10	0	0	0	0	0	0
Lactococcus lactis	1358	S	2076	318	186	40	0	0	0	0	0	1532	0
Jenufa minuta	993092	S	2074	937	1137	0	0	0	0	0	0	0	0
Enterobacter hormaechei	158836	S	2064	282	267	0	133	144	0	0	0	482	756
Malbranchea cinnamomea	5041	S	2061	0	0	348	247	475	696	0	295	0	0
Chloromonas radiata	47907	S	2054	0	0	257	236	450	472	361	278	0	0
Fusobacterium pseudoperiodonticum	2663009	S	2053	579	580	99	113	78	79	80	97	348	0
Moorea producens	1155739	S	2045	381	602	262	216	78	53	230	223	0	0
Trebouxia aggregata	160068	S	2041	579	627	0	0	0	0	268	567	0	0
Diutina mesorugosa	1229076	S	2041	0	0	353	382	303	373	411	219	0	0
Microbacterium aurum	36805	S	2040	195	97	0	133	249	51	0	157	0	1158
Inocybe giacomi	467833	S	2040	0	0	296	411	0	405	287	641	0	0
Thyrea confusa	157493	S	2039	0	0	263	336	411	281	355	393	0	0
uncultured Armatimonadetes bacterium	157466	S	2037	29	98	0	0	0	0	0	0	0	1910
Vibrio aquimaris	2587862	S	2036	0	2036	0	0	0	0	0	0	0	0
Desulfovibrio desulfuricans	876	S	2034	0	0	0	0	22	0	0	0	0	2012
Paenibacillus cellulosilyticus	375489	S	2033	583	0	0	0	0	0	0	0	1450	0
Paraburkholderia caledonica	134536	S	2031	0	0	129	0	105	304	0	0	0	1493
Riemerella anatipestifer	34085	S	2028	1034	994	0	0	0	0	0	0	0	0
Deinococcus puniceus	1182568	S	2027	893	916	37	26	18	19	21	19	0	78
Bradyrhizobium sp. CCBAU 051011	858422	S	2022	0	0	0	0	331	561	0	386	744	0
Tulasnella pruinosa	154754	S	2018	115	98	267	316	389	211	298	324	0	0
Naganishia globosa	104412	S	2013	0	0	0	0	0	0	0	0	0	2013
Placopyrenium caeruleopulvinum	795377	S	2013	0	0	221	322	327	508	317	318	0	0
Acidovorax carolinensis	553814	S	2006	797	0	0	88	0	43	0	47	347	684
Monocelidinae sp. MC-G Valledoria	993659	S	2003	0	0	221	245	272	216	181	219	67	582
Aquisphaera giovannonii	406548	S	1999	972	869	38	37	27	0	16	40	0	0
Paracoccus sp. Arc7-R13	2500532	S	1997	531	521	44	23	23	20	34	37	259	505
Diploscapter sp. JU359	479134	S	1996	21	46	344	280	348	350	237	370	0	0
Cardiobacterium hominis	2718	S	1992	616	969	0	27	33	22	22	34	0	269
Neogloea sp. TUB 020325	1349589	S	1990	0	0	240	250	258	266	259	264	0	453
Tilletiopsis washingtonensis	58919	S	1989	90	105	328	385	401	0	385	295	0	0
Paradetya sp. JMU-2006	390074	S	1983	0	0	234	325	312	354	360	398	0	0
Chondrostereum purpureum	58369	S	1982	58	133	315	350	241	298	286	301	0	0
Ptychostomum zieri	187846	S	1982	0	0	278	294	245	347	341	477	0	0
Phakopsora pachyrhizi	170000	S	1981	106	94	271	356	322	301	269	262	0	0
Gibellulopsis nigrescens	796325	S	1971	168	0	418	363	405	291	0	326	0	0
Leptolyngbya sp. NIES-3755	1752064	S	1967	540	543	27	24	31	26	32	29	0	715
Bensingtonia ciliata	4989	S	1965	0	0	369	194	305	271	438	388	0	0
uncultured Cantharellales	465787	S	1963	60	46	292	282	350	319	336	278	0	0
Homidia socia	301514	S	1958	109	96	363	260	264	282	304	280	0	0
uncultured Acetobacteraceae bacterium	169975	S	1956	1164	792	0	0	0	0	0	0	0	0
Gloeocapsopsis crepidinum	693223	S	1955	1000	955	0	0	0	0	0	0	0	0
Purpureocillium lilacinum	33203	S	1955	0	0	223	308	401	317	148	558	0	0
Chlorella vulgaris	3077	S	1954	25	25	188	279	394	330	315	398	0	0
Centroscyllium fabricii	170813	S	1953	0	0	301	310	195	329	375	443	0	0
Solenopsis invicta	13686	S	1947	0	0	639	0	0	701	184	0	423	0
Chroococcidiopsis sp. SAG 2025	171389	S	1946	969	977	0	0	0	0	0	0	0	0
Liposcelis decolor	209926	S	1940	0	16	303	248	314	279	424	356	0	0
Alternaria botrytis	119956	S	1940	0	0	0	0	0	0	0	0	0	1940
Mycolicibacterium madagascariense	212765	S	1938	676	819	37	32	38	0	0	0	315	21
Schistosoma mansoni	6183	S	1934	281	227	241	205	257	171	189	301	62	0
Pestalotiopsis fici	393283	S	1932	174	93	313	37	453	508	116	139	99	0
Graphopsocus cruciatus	239255	S	1930	17	40	350	301	350	336	302	234	0	0
Juglans regia	51240	S	1929	70	24	341	331	258	251	340	314	0	0
uncultured Chlorophyta	171245	S	1928	0	0	401	338	232	274	369	314	0	0
Trachurus trachurus	36212	S	1926	46	29	291	284	290	255	223	274	0	234
Corynebacterium mycetoides	38302	S	1926	801	1093	0	0	0	0	32	0	0	0
Piskurozyma capsuligena	5211	S	1914	0	49	0	0	0	0	1174	0	0	691
Oryzias latipes	8090	S	1910	67	37	171	166	177	220	187	194	402	289
Candidatus Filomicrobium marinum	1608628	S	1903	898	1005	0	0	0	0	0	0	0	0
Flavobacteriales endosymbiont of Dynaspidiotus degeneratus D001	404084	S	1899	0	1233	0	0	0	0	0	0	0	666
Harpegnathos saltator	610380	S	1898	141	115	322	256	240	294	314	216	0	0
Scytonema hyalinum	119533	S	1898	772	913	0	0	0	0	0	0	0	213
Hornodermoporus martius	1350019	S	1895	0	0	428	213	344	233	371	306	0	0
Tulasnella violea	5241	S	1894	108	151	329	226	199	311	289	281	0	0
uncultured Verrucomicrobia bacterium	156588	S	1894	781	972	0	0	0	0	0	26	115	0
Sphingobium cloacae	120107	S	1893	166	0	0	0	0	0	0	0	1727	0
cyanobacterium NIES-36	2510787	S	1893	776	832	15	19	0	0	0	0	0	251
Citrus clementina	85681	S	1893	223	137	260	216	323	265	273	196	0	0
Pyricularia oryzae	318829	S	1886	0	39	348	250	294	298	261	396	0	0
Pseudonocardia dioxanivorans	240495	S	1884	753	823	26	53	31	41	28	64	0	65
Tetradesmus dimorphus	119574	S	1873	0	0	373	225	236	232	303	504	0	0
Streptococcus cristatus	45634	S	1872	590	598	85	86	56	109	111	81	78	78
Microbacterium oxydans	82380	S	1871	180	344	0	177	0	0	0	0	546	624
cyanobacterium endosymbiont of Rhopalodia gibberula	1763363	S	1871	903	968	0	0	0	0	0	0	0	0
Sphingomonas sp. FARSPH	2219696	S	1869	696	748	0	0	37	40	19	16	43	270
Pyrenophora teres	53485	S	1869	26	72	393	214	173	263	220	249	0	259
Burkholderia ambifaria	152480	S	1866	0	0	0	0	0	0	0	23	1843	0
Marinomonas sp. MWYL1	400668	S	1860	226	1375	0	54	48	51	39	67	0	0
Apium graveolens	4045	S	1859	67	0	246	232	344	306	374	290	0	0
Acinetobacter seifertii	1530123	S	1858	383	404	98	0	0	0	0	94	717	162
Corynebacterium glaucum	187491	S	1858	732	789	62	64	61	58	48	44	0	0
uncultured marine stramenopile	329656	S	1857	0	0	400	238	281	295	449	194	0	0
Roseococcus sp. NIBR12	2771361	S	1856	547	552	20	16	17	22	0	35	62	585
Trichosporon inkin	82517	S	1852	44	26	0	0	0	0	0	0	804	978
Chaetothyriales sp.	1715222	S	1850	0	0	327	106	337	318	362	400	0	0
Staphylococcus haemolyticus	1283	S	1848	140	234	187	190	119	118	71	108	681	0
uncultured Blautia sp.	765821	S	1846	901	800	63	0	0	0	0	0	82	0
Humulus japonicus	3485	S	1846	0	86	365	376	268	229	410	112	0	0
Streptomyces alboflavus	67267	S	1839	0	0	0	0	0	0	0	0	1839	0
Puccinia cardui-pycnocephali	203923	S	1839	0	0	0	915	0	0	0	924	0	0
Terribacillus goriensis	386490	S	1838	1221	617	0	0	0	0	0	0	0	0
Pseudocercospora ocimicola	705917	S	1835	0	0	345	412	0	336	331	411	0	0
Cupriavidus basilensis	68895	S	1833	113	63	44	61	66	88	62	79	485	772
Bodomorpha minima	188950	S	1833	0	0	198	385	262	331	344	313	0	0
Acanthamoeba castellanii	5755	S	1833	35	38	359	277	323	366	189	246	0	0
Pseudochlorella pringsheimii	3072	S	1830	0	0	238	213	298	354	215	406	0	106
Brevibacterium linens	1703	S	1823	621	916	41	27	0	42	54	30	0	92
[Eubacterium] sulci	143393	S	1823	205	370	208	106	0	0	0	0	934	0
Sus scrofa	9823	S	1822	53	53	114	342	74	83	100	115	445	443
Devosia sp.	1871048	S	1821	219	166	0	0	0	0	0	0	0	1436
Methylobacterium sp. 4-46	426117	S	1817	219	177	66	77	40	70	35	35	201	897
Myripristis murdjan	586833	S	1807	44	73	172	178	141	191	194	187	107	520
Gemella sanguinis	84135	S	1799	574	807	75	44	59	48	66	30	0	96
Vermamoeba vermiformis	5778	S	1794	0	0	392	290	296	284	248	284	0	0
Deinococcus grandis	57498	S	1793	926	778	0	0	0	0	0	89	0	0
Janibacter sp. YB324	2761047	S	1790	130	35	41	43	57	32	18	43	441	950
Streptococcus pseudopneumoniae	257758	S	1789	890	360	51	56	41	54	53	15	122	147
Microcoleus vaginatus	119532	S	1783	848	935	0	0	0	0	0	0	0	0
Glaucopsyche alexis	203781	S	1774	100	66	0	594	333	0	0	241	0	440
Corynebacterium macginleyi	38290	S	1773	714	752	28	30	41	38	43	44	0	83
Cyclobacteriaceae bacterium	2099675	S	1770	37	42	0	0	0	0	0	0	0	1691
Geastrum cf. triplex B KH-2011	1124827	S	1765	0	0	236	246	319	298	364	302	0	0
Coccidioides immitis	5501	S	1764	0	0	364	325	0	0	449	555	0	71
Peniophora sp. 213 OA-2013	1321910	S	1763	0	14	239	279	332	312	281	306	0	0
Mycena arcangeliana	1033013	S	1763	0	0	470	403	148	191	395	156	0	0
Armadillidium sp. JM-2004	307035	S	1758	40	52	240	230	333	328	239	296	0	0
Neisseria oralis	1107316	S	1755	758	997	0	0	0	0	0	0	0	0
Ulva fenestrata	83795	S	1753	962	700	0	91	0	0	0	0	0	0
uncultured Pseudonocardiaceae bacterium	325449	S	1753	789	902	0	0	62	0	0	0	0	0
Loigolactobacillus coryniformis	1610	S	1753	0	1003	0	0	0	0	0	0	0	750
Lysobacter capsici	435897	S	1752	1003	749	0	0	0	0	0	0	0	0
Demodex folliculorum	481310	S	1744	23	17	283	284	305	303	283	246	0	0
Hypholoma radicosum	330934	S	1743	0	0	0	291	240	416	321	475	0	0
Sphingobium amiense	135719	S	1741	841	701	199	0	0	0	0	0	0	0
uncultured Chaetothyriales	575976	S	1737	0	0	280	316	269	243	259	370	0	0
Talaromyces viridis	1410517	S	1734	0	133	288	0	175	0	208	159	427	344
Aerococcus viridans	1377	S	1734	182	59	46	63	36	63	63	51	910	261
Fimbriimonas ginsengisoli	1005039	S	1733	774	911	0	0	0	0	0	0	0	48
Stenella araguata	93486	S	1728	0	0	227	365	352	298	229	257	0	0
[Candida] peoriensis	135455	S	1728	0	0	265	217	273	263	349	361	0	0
Nocardia farcinica	37329	S	1727	1059	133	0	0	0	0	0	0	211	324
Pseudomonas fragi	296	S	1725	96	157	253	296	153	254	197	319	0	0
Xenoramularia polygonicola	1873354	S	1724	0	0	568	385	405	188	178	0	0	0
Pseudoalteromonas espejiana	28107	S	1715	987	555	0	0	0	173	0	0	0	0
Methylobacterium durans	2202825	S	1715	259	205	18	18	26	25	37	11	0	1116
uncultured Dothideomycetes	209475	S	1713	0	0	475	308	0	0	430	500	0	0
Lichtheimia ramosa	688394	S	1713	52	118	180	225	177	218	189	202	95	257
Faecalibacterium prausnitzii	853	S	1709	590	556	49	68	83	84	78	51	150	0
Athelia arachnoidea	56745	S	1708	0	0	286	254	348	281	252	287	0	0
Chrysoporthe sp. MAF-2017a	2029752	S	1708	36	30	290	301	280	256	259	256	0	0
Alcaligenes faecalis	511	S	1707	478	534	63	61	72	88	0	97	138	176
Rhodococcus erythropolis	1833	S	1703	0	1018	0	0	0	0	0	0	685	0
Mattirolomyces terfezioides	74857	S	1699	0	0	270	357	242	256	303	271	0	0
Sphingomonas panacis	1560345	S	1699	144	136	14	10	0	10	0	19	0	1366
Panicum virgatum	38727	S	1691	20	26	260	279	239	221	232	216	60	138
Aulacorthum solani	202456	S	1689	0	0	482	330	413	0	464	0	0	0
Viridiplantae environmental sample	373120	S	1687	0	0	629	362	0	357	0	339	0	0
Capnocytophaga sputigena	1019	S	1686	390	338	88	85	63	69	93	82	478	0
Chaetothyriales sp. F1	1201050	S	1681	71	33	217	232	327	272	258	271	0	0
Photobacterium damselae	38293	S	1678	635	863	0	0	0	0	0	0	0	180
Kwoniella mangrovensis	463800	S	1677	131	30	0	502	104	120	0	33	340	417
Roseovarius faecimaris	2494550	S	1677	814	863	0	0	0	0	0	0	0	0
Gemella morbillorum	29391	S	1676	464	460	49	18	83	23	47	22	428	82
Rubrivivax gelatinosus	28068	S	1668	246	285	0	0	0	0	0	0	207	930
Methylobacterium oryzae	334852	S	1664	407	498	0	0	0	0	0	0	0	759
Alteromonas macleodii	28108	S	1660	0	1347	113	122	0	78	0	0	0	0
Thalassophryne amazonica	390379	S	1659	30	33	248	230	216	247	220	262	88	85
Ursus arctos	9644	S	1656	0	0	324	227	248	274	377	206	0	0
Agrobacterium vitis	373	S	1655	745	859	0	0	0	12	0	0	0	39
Nocardioides daphniae	402297	S	1653	339	0	0	0	0	0	0	0	1314	0
Hydnellum peckii	268283	S	1652	0	0	302	178	241	424	191	316	0	0
Panellus stipticus	5636	S	1648	0	0	221	339	237	365	277	209	0	0
Dothideales sp. 80 OA-2013	1321868	S	1646	0	0	85	67	76	54	65	66	47	1186
Leptolyngbya boryana	1184	S	1646	460	414	0	24	26	23	33	38	0	628
Tsukamurella tyrosinosolvens	57704	S	1645	633	442	0	0	71	0	82	146	0	271
Hypoxylon fragiforme	63214	S	1644	0	0	254	312	315	235	280	248	0	0
Limnospira sp. BM01	2760438	S	1641	815	826	0	0	0	0	0	0	0	0
Cicer arietinum	3827	S	1639	28	0	253	337	192	231	223	143	190	42
Rhodococcus qingshengii	334542	S	1639	0	317	0	0	0	0	0	0	890	432
Mycolicibacterium fluoranthenivorans	258505	S	1635	458	851	0	326	0	0	0	0	0	0
Oculatella sp. A1.1	2692086	S	1634	773	861	0	0	0	0	0	0	0	0
Nocardioides sp. S5	2017486	S	1632	411	486	39	63	62	36	67	47	183	238
Corynebacterium maris	575200	S	1624	806	818	0	0	0	0	0	0	0	0
Candida parapsilosis	5480	S	1621	74	137	217	243	229	229	174	260	0	58
Sporothrix schenckii	29908	S	1620	71	27	80	171	101	210	146	132	565	117
Oceanicoccus sagamiensis	716816	S	1618	599	1019	0	0	0	0	0	0	0	0
Acinetobacter parvus	134533	S	1617	758	842	0	0	0	0	0	17	0	0
Curvularia hawaiiensis	1230527	S	1616	0	0	207	303	300	235	237	334	0	0
Armillaria mellea	47429	S	1614	0	0	189	313	205	188	187	166	0	366
Marivirga tractuosa	1006	S	1611	722	713	0	0	0	0	0	0	176	0
Salarias fasciatus	181472	S	1611	15	14	280	210	225	191	211	207	91	167
Sphingomonas sp. SL9	1221575	S	1607	383	432	0	0	0	0	0	0	0	792
Streptococcus sp. oral taxon 064	712624	S	1602	506	614	137	0	238	0	0	107	0	0
Timema monikensis	170555	S	1601	21	0	0	495	0	358	727	0	0	0
Serendipita indica	65672	S	1598	0	0	227	278	241	269	290	293	0	0
Discina macrospora	44621	S	1594	0	0	0	341	421	234	336	262	0	0
Deinococcus gobiensis	502394	S	1594	602	684	38	38	84	53	53	42	0	0
Nostoc sphaeroides	446679	S	1592	418	457	184	165	201	0	0	167	0	0
Bjerkandera adusta	5331	S	1590	183	87	696	383	0	0	241	0	0	0
Calocheiridius cf. termitophilus JM-2004	307027	S	1587	0	0	229	356	258	245	237	262	0	0
Xanthomonas campestris	339	S	1584	167	51	0	0	23	69	32	41	555	646
Histiostomatidae gen. sp. AD692	1111393	S	1582	0	0	196	297	325	213	255	296	0	0
Scolecobasidium sp. NA-2010	795314	S	1580	0	0	0	0	0	0	0	1580	0	0
Rhizobium leguminosarum	384	S	1580	0	571	0	0	0	0	0	0	479	530
Flavonifractor plautii	292800	S	1579	564	713	0	0	0	0	302	0	0	0
Hibiscus syriacus	106335	S	1578	153	0	291	139	176	286	273	235	0	25
Burkholderia thailandensis	57975	S	1574	58	54	53	165	120	66	161	74	0	823
Pararhodospirillum photometricum	1084	S	1573	839	734	0	0	0	0	0	0	0	0
Pseudomonas agarici	46677	S	1572	34	173	33	41	15	23	23	48	680	502
Clitopilus hobsonii	648681	S	1568	72	0	209	159	0	155	173	225	0	575
Stenamoeba stenopodia	242542	S	1566	0	36	228	277	242	257	300	226	0	0
Oncorhynchus tshawytscha	74940	S	1563	15	0	57	49	60	16	77	49	254	986
Passalora sp. CBS 115525	706142	S	1562	0	0	0	0	0	0	1562	0	0	0
Planomicrobium glaciei	459472	S	1562	400	0	0	0	0	0	0	0	734	428
Adineta vaga complex sp. E JFF-2016	1813168	S	1562	75	101	188	258	216	215	285	224	0	0
uncultured bacterium ctg7180000001448	1425163	S	1560	787	729	20	0	13	0	11	0	0	0
Dioscorea sp. Qiu 94044	108579	S	1559	424	167	306	0	257	0	192	213	0	0
Naganishia adeliensis	92952	S	1557	0	0	0	0	0	0	0	0	1321	236
Corynebacterium halotolerans	225326	S	1556	1328	0	0	0	0	0	0	0	0	228
Monilinia vaccinii-corymbosi	61207	S	1554	0	0	175	298	315	243	218	305	0	0
Danio rerio	7955	S	1554	43	45	96	70	153	109	109	96	257	576
Dietzia sp. DQ12-45-1b	912801	S	1548	0	0	0	0	0	0	0	0	106	1442
Pseudoalteromonas sp.	53249	S	1540	499	1041	0	0	0	0	0	0	0	0
Methylocystis bryophila	655015	S	1538	715	823	0	0	0	0	0	0	0	0
Sphingobium sp. RSMS	520734	S	1537	0	0	0	0	0	0	0	0	1203	334
Camellia pitardii	319928	S	1536	0	0	825	0	0	0	0	711	0	0
Litsea coreana	126736	S	1534	0	0	319	178	357	225	236	219	0	0
Pongo abelii	9601	S	1532	37	33	156	184	185	180	150	191	218	198
Brassica juncea	3707	S	1532	263	194	328	0	230	0	0	0	0	517
Pseudoxanthomonas suwonensis	314722	S	1527	388	283	139	37	0	0	44	83	324	229
Desmapsamma anchorata	698789	S	1526	0	0	301	302	204	208	256	255	0	0
Acinetobacter haemolyticus	29430	S	1513	451	411	41	72	0	46	40	27	0	425
Malassezia dermatis	169489	S	1513	0	81	238	257	190	247	139	361	0	0
Hymenobacter sedentarius	1411621	S	1513	571	721	0	21	18	15	33	17	0	117
Micromonospora krabiensis	307121	S	1510	0	0	0	0	0	0	0	0	0	1510
Ganoderma lucidum	5315	S	1509	68	0	330	157	189	205	142	418	0	0
Talaromyces rugulosus	121627	S	1503	129	23	101	110	41	121	31	58	676	213
Novosphingobium resinovorum	158500	S	1501	295	107	0	77	0	38	0	24	295	665
Neriene clathrata	336595	S	1496	41	0	305	139	468	286	0	257	0	0
Streptococcus sp. 116-D4	2598453	S	1495	338	344	83	97	82	85	94	93	0	279
Trematosphaeria pertusa	390896	S	1488	0	202	277	0	270	0	0	392	347	0
Pseudomonas fluorescens	294	S	1486	51	100	72	46	44	65	38	79	309	682
Eucalyptus grandis	71139	S	1486	79	49	381	332	0	159	270	216	0	0
Kurtzmaniella cleridarum	121466	S	1485	0	0	0	0	157	0	233	199	896	0
Corynebacterium variabile	1727	S	1485	528	452	142	50	77	34	55	61	0	86
Pantoea dispersa	59814	S	1484	245	523	126	107	64	0	105	109	0	205
Marasmius wynneae	700783	S	1479	0	0	0	361	0	0	360	758	0	0
Anaerococcus mediterraneensis	1870984	S	1473	669	605	28	31	18	20	28	37	37	0
Leptosphaeria maculans	5022	S	1472	91	55	240	102	184	169	209	128	75	219
Ovis canadensis	37174	S	1471	65	50	86	178	156	144	166	149	212	265
Simocybe sumptuosa	138920	S	1470	0	0	266	430	208	277	289	0	0	0
Rhopalosiphum maidis	43146	S	1470	0	0	356	288	0	330	0	351	145	0
Cinnamomum camphora	13429	S	1470	0	0	277	287	296	244	223	143	0	0
Catenovulum sediminis	1740262	S	1467	665	776	11	0	0	0	0	0	0	15
Halomonas sp.	1486246	S	1465	0	1465	0	0	0	0	0	0	0	0
Antrodiella romellii	92704	S	1464	0	0	0	0	443	640	381	0	0	0
Epinephelus fuscoguttatus	293821	S	1463	33	24	168	156	171	174	160	124	247	206
Mycolicibacterium frederiksbergense	117567	S	1461	144	214	103	67	80	164	150	188	0	351
Actinomyces sp. oral taxon 848	649739	S	1461	730	693	0	0	38	0	0	0	0	0
Ulmus laevis	233204	S	1460	0	0	0	0	0	0	0	1460	0	0
Acidocella sp. GS19h	406384	S	1459	517	459	0	0	483	0	0	0	0	0
Nocardioides sp. S-713	2760089	S	1459	430	227	0	0	245	0	167	0	205	185
Smittia aterrima	611654	S	1457	0	0	0	227	424	236	319	251	0	0
Robbauera albescens	58915	S	1456	0	0	180	126	277	167	210	496	0	0
Paenibacillus cellulositrophicus	562959	S	1454	0	0	0	0	0	0	0	0	1454	0
Sesamum indicum	4182	S	1454	259	309	135	158	162	124	146	161	0	0
Arabidopsis thaliana	3702	S	1438	50	50	212	224	189	213	215	220	65	0
Ramlibacter tataouinensis	94132	S	1437	285	491	74	0	34	0	15	25	90	423
Pallidocercospora crystallina	131340	S	1436	0	0	0	0	0	0	0	0	1436	0
Phlebiopsis gigantea	82310	S	1433	0	0	226	197	109	170	159	143	0	429
Apotomis turbidana	1100916	S	1430	0	125	0	527	403	283	0	0	0	92
Pseudomonas balearica	74829	S	1427	790	0	37	0	0	0	0	0	381	219
Glutamicibacter arilaitensis	256701	S	1418	369	346	0	225	66	263	0	149	0	0
Oxalis dillenii	4035	S	1417	0	0	255	147	174	235	405	201	0	0
Percursaria percursa	153906	S	1417	0	0	238	219	232	225	207	296	0	0
Steroidobacter denitrificans	465721	S	1417	371	516	0	0	0	0	0	0	0	530
Helminthosporium velutinum	92863	S	1415	0	0	0	0	0	0	0	230	0	1185
Corynebacterium nuruki	1032851	S	1409	578	299	0	0	0	0	0	0	0	532
Roseobacter sp. KT0917	114795	S	1405	1405	0	0	0	0	0	0	0	0	0
Vibrio rumoiensis	76258	S	1405	607	744	25	0	29	0	0	0	0	0
Resinicium bicolor	98781	S	1405	0	0	421	157	0	355	299	173	0	0
Ooceraea biroi	2015173	S	1402	0	0	0	613	712	77	0	0	0	0
Cucumis sativus	3659	S	1402	80	78	195	155	237	148	206	211	92	0
uncultured Anabaena sp.	332970	S	1402	690	712	0	0	0	0	0	0	0	0
Sclerencoelia fascicularis	54680	S	1400	0	0	248	179	194	330	285	164	0	0
Nocardia wallacei	480035	S	1397	538	697	0	0	0	0	0	0	162	0
Microbacterium foliorum	104336	S	1396	0	112	398	0	146	0	0	0	82	658
Alternaria tenuissima	119927	S	1396	0	197	0	542	0	0	0	657	0	0
Lachnella villosa	139085	S	1396	0	0	219	197	253	276	283	168	0	0
Coprinellus micaceus	71717	S	1394	0	0	342	203	0	292	220	337	0	0
Ctenocephalides felis	7515	S	1391	35	34	260	231	212	193	233	193	0	0
Clostridium disporicum	84024	S	1391	867	524	0	0	0	0	0	0	0	0
Aerococcus urinaeequi	51665	S	1390	284	0	0	0	87	0	75	0	0	944
Kocuria indica	1049583	S	1384	291	446	74	91	92	107	74	92	0	117
Brevundimonas vesicularis	41276	S	1384	0	0	0	0	0	0	0	0	210	1174
Fusarium graminearum	5518	S	1382	0	0	257	195	193	246	283	208	0	0
Geobacillus sp. 44B	1963023	S	1379	29	12	26	42	31	30	16	31	444	718
Hydrogenophaga sp. PBC	795665	S	1376	107	0	0	0	0	0	32	0	585	652
Scytonema hofmannii	34078	S	1373	501	872	0	0	0	0	0	0	0	0
Neisseria flava	34026	S	1370	690	660	0	0	0	0	20	0	0	0
Mitjaevia amseli	139599	S	1368	0	0	0	290	254	610	0	214	0	0
Sebacina cf. incrustans Y129B	269439	S	1367	0	0	731	636	0	0	0	0	0	0
Stomiopeltis sp. 2 LR-2019	2530468	S	1367	26	0	193	246	273	205	200	224	0	0
Rhizopus microsporus	58291	S	1365	78	91	147	46	281	85	329	258	0	50
Methanocorpusculum labreanum	83984	S	1365	0	0	0	1365	0	0	0	0	0	0
Schizophyllum commune	5334	S	1356	0	14	188	157	153	144	130	148	0	422
uncultured Paraglomeraceae	487659	S	1351	0	0	235	0	276	406	434	0	0	0
Nysius sp. HL-2004	299288	S	1350	0	0	295	242	128	122	253	310	0	0
Tautonia plasticadhaerens	2527974	S	1348	630	545	28	46	17	21	19	42	0	0
Ochlodes sylvanus	876063	S	1348	0	147	0	419	0	0	614	0	75	93
Tulasnella asymmetrica	215737	S	1347	0	17	172	178	236	247	236	261	0	0
Achromobacter denitrificans	32002	S	1346	122	164	0	0	264	0	0	111	126	559
Mumia sp. ZJ1417	2708082	S	1340	492	746	0	0	0	0	0	102	0	0
Coriandrum sativum	4047	S	1338	0	78	251	258	303	163	114	171	0	0
Flavisolibacter ginsenosidimutans	661481	S	1338	573	683	0	23	26	18	15	0	0	0
Phyllozyma subbrunnea	5446	S	1337	0	0	118	253	139	190	198	439	0	0
Phyllobacterium sp. T1018	555316	S	1337	652	685	0	0	0	0	0	0	0	0
Verticillium dahliae	27337	S	1335	0	0	255	176	247	195	260	202	0	0
Penicillium brocae	201291	S	1335	0	0	0	0	0	0	0	0	0	1335
Hydrogenophaga sp. BPS33	2651974	S	1335	22	16	0	0	0	0	0	0	268	1029
Ralstonia solanacearum	305	S	1332	76	55	0	0	0	0	0	19	785	397
Limosilactobacillus reuteri	1598	S	1328	158	103	342	53	28	21	13	24	352	234
Torreya grandis	58047	S	1327	0	0	263	169	220	164	265	246	0	0
Pseudomonas azotoformans	47878	S	1326	92	0	0	40	0	0	0	43	171	980
Campylobacter insulaenigrae	260714	S	1323	0	0	0	0	0	0	0	0	0	1323
Sphingomonas sp. MM-1	745310	S	1322	156	271	0	0	0	0	0	0	0	895
Phaffia rhodozyma	264483	S	1322	20	0	80	89	145	102	93	71	0	722
Margalefidinium fulvescens	418113	S	1318	0	0	177	203	242	256	163	193	0	84
uncultured Dikarya	754009	S	1317	0	0	0	778	0	0	539	0	0	0
uncultured Sphingomonas sp.	158754	S	1317	584	683	0	0	0	0	0	0	0	50
Macrochaete lichenoides	1844961	S	1315	655	649	0	0	11	0	0	0	0	0
Mixia osmundae	34349	S	1312	0	0	141	217	178	207	205	239	0	125
Sesbania drummondii	206308	S	1309	0	0	377	343	287	0	302	0	0	0
Malassezia yamatoensis	253288	S	1308	22	18	213	248	197	179	212	219	0	0
Rhodopseudomonas palustris	1076	S	1308	369	355	55	93	31	42	74	48	53	188
Pleurothecium recurvatum	92896	S	1308	0	0	136	360	135	190	200	287	0	0
Aspergillus glaucus	41413	S	1308	139	79	136	140	125	106	175	127	38	243
Quercus robur	38942	S	1308	0	96	67	151	83	0	71	96	0	744
Odontomachus brunneus	486640	S	1306	0	0	0	0	0	0	0	1306	0	0
Bifidobacterium adolescentis	1680	S	1304	314	277	50	67	99	80	73	81	263	0
Acinetobacter bereziniae	106648	S	1304	0	481	67	0	72	0	92	0	592	0
Delftia sp. Cs1-4	742013	S	1303	112	0	0	34	0	43	0	0	373	741
Geobacillus sp. WCH70	471223	S	1302	100	109	74	94	59	0	90	0	421	355
Leucothrix mucor	45248	S	1302	524	778	0	0	0	0	0	0	0	0
Lachnoanaerobaculum umeaense	617123	S	1302	425	462	36	32	50	0	0	52	245	0
Granulibacter bethesdensis	364410	S	1301	285	336	159	0	211	125	93	92	0	0
Beijerinckiaceae bacterium RH AL1	2572036	S	1300	459	578	10	0	16	0	0	0	34	203
Rhagonycha fulva	41101	S	1298	35	0	230	236	143	229	151	210	0	64
Ligilactobacillus salivarius	1624	S	1296	135	142	0	0	0	0	0	0	74	945
Mucidula mucida	139077	S	1294	0	0	0	465	0	400	0	429	0	0
Mycolicibacterium sediminis	1286180	S	1293	185	271	147	145	149	148	140	108	0	0
[Coniosporium] sp. MA 4597	331427	S	1293	0	0	286	0	221	430	206	150	0	0
Dothideomycetes sp. TRN 235	748635	S	1291	0	0	203	200	259	204	213	212	0	0
Sphingopyxis macrogoltabida	33050	S	1289	0	0	64	0	0	0	0	0	602	623
Septoria convolvuli	687970	S	1288	0	0	0	0	0	1288	0	0	0	0
Pangasianodon hypophthalmus	310915	S	1287	0	0	0	298	377	0	275	337	0	0
Cyaniris semiargus	988025	S	1287	64	0	0	0	663	273	0	0	0	287
Rhodotorula toruloides	5286	S	1286	23	0	58	76	36	0	48	85	161	799
Malaciobacter pacificus	1080223	S	1285	437	848	0	0	0	0	0	0	0	0
Paracercomonas marina	372086	S	1284	0	0	185	219	231	271	142	236	0	0
Hankyongella ginsenosidimutans	1763828	S	1282	613	562	0	0	0	0	13	0	94	0
Corynebacterium stationis	1705	S	1282	537	559	17	19	0	0	15	0	0	135
uncultured Actinomycetales bacterium	239730	S	1276	525	569	0	0	0	0	0	0	0	182
Bodo saltans	75058	S	1274	0	0	204	202	300	0	230	338	0	0
Chloroidium saccharophilum	3082	S	1271	694	577	0	0	0	0	0	0	0	0
Saprochaete psychrophila	1734003	S	1270	0	0	248	167	231	138	202	284	0	0
Solanum lycopersicum	4081	S	1270	97	96	142	158	156	185	145	138	108	45
Rhabditida sp. 3089ed	642887	S	1269	27	19	171	257	170	224	187	214	0	0
Lysobacter enzymogenes	69	S	1269	182	240	32	22	25	42	47	35	529	115
Bactericera cockerelli	290155	S	1269	36	0	224	197	239	160	263	150	0	0
Scaeva pyrastri	219539	S	1268	0	0	0	217	442	0	304	226	79	0
Acidovorax sp. JMULE5	2518343	S	1262	605	47	24	0	22	39	76	0	88	361
Mageeibacillus indolicus	884684	S	1261	10	0	0	0	0	0	0	0	0	1251
Zeloasperisporium wrightiae	1776169	S	1258	0	23	219	217	153	225	201	220	0	0
Medicago sativa	3879	S	1255	0	314	100	83	90	96	54	518	0	0
Sphingomonas sp. LMO-1	2681549	S	1254	317	383	13	0	0	0	15	0	0	526
Asterochloris erici	60131	S	1253	0	0	188	120	252	217	215	261	0	0
Rhinatrema bivittatum	194408	S	1253	21	23	153	225	181	173	180	239	58	0
Uwebraunia communis	306880	S	1251	0	136	0	341	481	293	0	0	0	0
Camarotoscena sp. YW-2014	1589719	S	1250	32	16	185	231	208	180	200	198	0	0
Isoptericola variabilis	139208	S	1250	513	737	0	0	0	0	0	0	0	0
Micromonospora echinaurantiaca	47857	S	1248	0	0	0	0	0	0	0	0	0	1248
Neoerysiphe galeopsidis	246947	S	1241	0	0	161	186	283	120	246	245	0	0
Lentaria albovinacea	139096	S	1240	0	0	225	177	330	164	126	218	0	0
Hymenobacter sp. BRD128	2675878	S	1238	537	483	27	23	27	16	16	10	35	64
Rubrobacter sp. SCSIO 52915	2653852	S	1237	494	639	12	18	17	13	26	18	0	0
Infundibura adhaerens	139067	S	1232	0	0	195	231	213	201	199	193	0	0
Pseudomonas mendocina	300	S	1230	573	138	0	0	0	0	0	0	167	352
Gossypium hirsutum	3635	S	1230	70	46	48	71	62	51	44	57	756	25
Nakamurella panacisegetis	1090615	S	1229	601	462	23	22	45	0	0	25	51	0
Pseudomonas psychrophila	122355	S	1228	316	371	82	48	74	76	91	86	0	84
Antrodiella citrinella	2447956	S	1227	0	0	103	259	262	229	132	242	0	0
Salvia officinalis	38868	S	1226	456	210	79	93	114	116	93	65	0	0
Sphingomonas sp. SL21	1221572	S	1221	0	13	0	0	0	0	0	0	0	1208
Leptogium corticola	586073	S	1220	0	0	225	199	0	308	383	105	0	0
Nodosilinea nodulosa	416001	S	1217	651	566	0	0	0	0	0	0	0	0
Haemophilus haemolyticus	726	S	1217	335	359	34	78	27	0	0	0	384	0
Coccomyxa subellipsoidea	248742	S	1217	37	45	177	154	243	195	208	158	0	0
Eukaryota sp.	1928008	S	1216	0	0	160	175	135	189	215	237	0	105
Gossypium raimondii	29730	S	1215	54	47	143	168	177	164	155	196	0	111
Peniophorella pubera	391070	S	1212	0	0	263	435	0	274	0	240	0	0
Capronia leucadendri	531888	S	1209	0	0	340	245	0	300	324	0	0	0
Mobiluncus curtisii	2051	S	1209	776	433	0	0	0	0	0	0	0	0
Teichospora thailandica	1641156	S	1208	0	0	326	0	185	244	247	206	0	0
Cylindrospermum stagnale	142864	S	1206	72	133	123	280	219	124	158	97	0	0
Streptomyces asterosporus	285570	S	1205	375	0	0	0	0	0	0	0	0	830
Brachybacterium vulturis	2017484	S	1205	0	470	0	0	0	0	181	0	0	554
Cladosporium bruhnei	450181	S	1200	0	0	1200	0	0	0	0	0	0	0
Nannochloropsis oceanica	145522	S	1198	52	49	0	0	0	0	0	0	213	884
Leptotrichia wadei	157687	S	1196	500	517	52	33	0	33	28	33	0	0
Fibulomyces mutabilis	652662	S	1196	0	0	301	130	162	194	287	122	0	0
Sphaeridia pumilis	212016	S	1191	0	0	203	176	247	284	281	0	0	0
Conexibacter woesei	191495	S	1190	356	395	18	18	10	23	29	23	46	272
Scolecobasidium sp.	37941	S	1189	0	0	280	303	0	137	178	291	0	0
Glessula ceylanica	145436	S	1187	0	0	0	290	217	261	185	234	0	0
Haemophilus sp. oral taxon 036	712310	S	1182	587	533	26	0	36	0	0	0	0	0
Sphingobium sp. SYK-6	627192	S	1182	557	489	0	0	35	0	0	0	0	101
Mycolicibacterium phocaicum	319706	S	1182	0	423	0	0	0	0	0	0	549	210
Kocuria sp. KD4	2719588	S	1180	235	261	111	53	58	113	84	76	162	27
Erwinia gerundensis	1619313	S	1180	401	418	44	0	50	0	83	48	0	136
Microbacterium pygmaeum	370764	S	1178	208	273	0	0	0	0	328	181	0	188
Peptoniphilus ivorii	54006	S	1176	525	608	0	29	0	14	0	0	0	0
Cercomonas sp. C59	372078	S	1174	0	0	221	164	235	199	214	141	0	0
Alicycliphilus denitrificans	179636	S	1173	506	17	53	0	33	0	58	36	57	413
uncultured Rotifera	333509	S	1171	0	0	0	0	0	0	0	1171	0	0
uncultured Caulobacteraceae bacterium	211442	S	1167	0	0	0	0	0	0	0	0	0	1167
Rhodocytophaga rosea	2704465	S	1166	491	498	11	0	31	0	12	0	0	123
Methylobacterium nodulans	114616	S	1166	398	434	14	17	17	20	15	0	152	99
uncultured Massilia sp.	169973	S	1166	0	217	0	0	0	0	0	0	0	949
Didymium squamulosum	289989	S	1164	30	66	150	195	196	129	197	201	0	0
Epicoccum henningsii	749839	S	1160	0	0	0	0	420	430	310	0	0	0
Ramicandelaber longisporus	304331	S	1159	0	0	0	0	0	0	0	1159	0	0
Rufibacter tibetensis	512763	S	1155	37	23	0	0	0	0	0	0	0	1095
Papiliotrema sp. 'fusca'	192649	S	1154	0	0	144	248	179	187	251	145	0	0
Fastidiosipila sanguinis	236753	S	1153	52	26	0	0	0	0	0	0	0	1075
uncultured Vibrionaceae bacterium	195046	S	1151	237	286	0	0	0	0	0	0	628	0
Icmadophila ericetorum	90408	S	1149	0	0	181	185	187	148	228	220	0	0
Spirometra erinaceieuropaei	99802	S	1148	45	45	81	74	97	136	71	78	336	185
Spencermartinsiella europaea	933994	S	1144	0	0	195	264	148	188	170	179	0	0
uncultured Gemmatimonas sp.	221169	S	1144	508	562	0	0	0	0	0	0	0	74
Skokie sobemo-like virus	2789422	S	1144	102	148	162	153	175	110	150	144	0	0
uncultured Pseudomonadales bacterium	332614	S	1144	290	854	0	0	0	0	0	0	0	0
Planctomyces sp. SH-PL62	1636152	S	1143	599	498	32	0	14	0	0	0	0	0
Enterobacter sp.	42895	S	1140	0	0	0	0	0	0	0	0	1140	0
eukaryotic picoplankton environmental sample	283062	S	1140	0	0	208	90	83	0	108	205	0	446
Orbilia vinosa	47023	S	1138	0	0	188	235	206	276	233	0	0	0
Microthyrium ilicinum	2530476	S	1138	0	0	176	135	207	232	156	232	0	0
Seuratia cf. millardetii	2530474	S	1136	18	11	200	225	180	196	197	109	0	0
Nematoda environmental sample	554024	S	1135	0	0	124	293	197	208	151	162	0	0
Geobacillus sp. JS12	1813182	S	1134	25	36	20	48	18	13	36	13	632	293
Sistotrema brinkmannii	139132	S	1133	0	0	272	154	235	227	0	245	0	0
Sonderhenia eucalypticola	161663	S	1133	0	0	109	243	178	145	212	246	0	0
Methylobacterium sp. 17Sr1-43	2202828	S	1132	343	437	60	29	52	33	29	25	16	108
Paracoccus aminovorans	34004	S	1131	118	0	0	201	0	259	203	0	0	350
Prevotella enoeca	76123	S	1128	432	696	0	0	0	0	0	0	0	0
Ambrosiella xylebori	44383	S	1127	0	0	1127	0	0	0	0	0	0	0
Craurococcus roseus	77585	S	1125	395	730	0	0	0	0	0	0	0	0
Sphingobium sp. YBL2	484429	S	1123	624	499	0	0	0	0	0	0	0	0
Crassostrea gigas	29159	S	1123	59	38	80	110	85	97	80	82	218	274
Bensingtonia sp.	2012317	S	1122	33	39	167	175	207	152	174	175	0	0
Ureibacillus thermophilus	367743	S	1121	25	0	28	0	0	0	0	0	522	546
Actinoalloteichus sp. AHMU CJ021	2072503	S	1120	75	84	0	17	47	18	67	0	704	108
Ustilago bromivora	307758	S	1120	0	103	0	570	0	0	0	0	447	0
Mythimna impura	987985	S	1120	25	34	109	114	89	115	245	167	150	72
Saitoella complicata	5606	S	1117	48	113	0	105	0	50	64	31	0	706
Buchnera aphidicola	9	S	1116	457	593	17	0	0	0	0	21	12	16
Molothrus ater	84834	S	1116	0	0	209	260	112	178	173	184	0	0
Aggregatibacter aphrophilus	732	S	1115	410	450	0	0	40	126	72	17	0	0
Massilia sp. LPB0304	2769491	S	1115	120	134	63	27	30	37	38	23	22	621
Tarsocheylidae gen. sp. AD1095	2051816	S	1115	0	0	238	163	187	192	150	185	0	0
Toya propinqua	871448	S	1112	0	0	247	244	0	200	245	176	0	0
Streptococcus vestibularis	1343	S	1109	120	274	115	74	135	128	132	107	0	24
Micromonospora narathiwatensis	299146	S	1108	0	0	0	0	0	0	0	0	0	1108
uncultured bacterium ARCTIC06_H_11	542388	S	1105	0	11	0	0	0	0	0	0	0	1094
Aeromonas veronii	654	S	1104	185	919	0	0	0	0	0	0	0	0
Bremerella volcania	2527984	S	1104	612	492	0	0	0	0	0	0	0	0
Neptunomonas concharum	1031538	S	1103	528	575	0	0	0	0	0	0	0	0
Pleosporales sp.	1755443	S	1103	78	0	0	186	187	0	200	452	0	0
Maniola hyperantus	2795564	S	1101	21	22	62	0	70	135	55	150	163	423
Tephromela atra	93125	S	1098	0	0	149	187	254	191	187	130	0	0
Microcystis aeruginosa	1126	S	1098	459	639	0	0	0	0	0	0	0	0
Paralycus sp. AD1370	2051761	S	1095	41	32	141	193	175	183	180	150	0	0
Gymnopus vitellinipes	227424	S	1093	0	0	165	175	198	136	223	196	0	0
Strelitziana africana	401629	S	1092	0	0	206	371	0	245	0	270	0	0
Kockovaella fuzhouensis	5609	S	1090	0	0	423	213	289	165	0	0	0	0
Dendrochytridium crassum	1352835	S	1089	0	0	154	167	136	139	98	207	0	188
Kodamaea ohmeri	34356	S	1089	0	0	219	186	98	316	112	158	0	0
Corynebacterium riegelii	156976	S	1088	314	408	100	64	53	33	62	54	0	0
Massilia sp. NR 4-1	1678028	S	1088	103	89	0	0	21	0	0	0	44	831
Congocoptes sphyrapicicola	474166	S	1087	0	0	287	413	0	0	387	0	0	0
Actinidia arguta	64478	S	1086	0	0	191	134	191	172	159	239	0	0
Stephanocyclus meneghinianus	29205	S	1084	0	0	206	198	183	163	146	188	0	0
Arsenophonus endosymbiont of Australiococcus greville	235568	S	1082	150	0	0	0	0	0	0	0	773	159
Theobroma cacao	3641	S	1082	57	0	236	0	189	141	155	260	0	44
Rhizoglyphus robini	223528	S	1082	0	0	0	151	385	190	230	126	0	0
Mollisia cf. cinerea	2705589	S	1081	0	0	115	208	130	224	248	156	0	0
Schaalia radingae	131110	S	1079	516	474	0	0	0	0	0	0	0	89
Lentinula edodes mycovirus HKB	515670	S	1078	110	159	167	129	132	134	157	90	0	0
uncultured Spirosoma sp.	278208	S	1078	0	1078	0	0	0	0	0	0	0	0
Actinomyces weissii	675090	S	1078	658	338	0	0	0	82	0	0	0	0
Kondoa yuccicola	4997	S	1078	0	0	331	122	229	0	0	396	0	0
Vibrio splendidus	29497	S	1076	258	818	0	0	0	0	0	0	0	0
Didymella pinodes	749589	S	1075	253	211	132	123	89	69	85	113	0	0
Mycosphaerella marasasii	161661	S	1072	0	0	0	0	0	0	0	252	820	0
Pseudovirgaria hyperparasitica	470096	S	1072	112	0	0	0	0	167	0	203	136	454
Megasphaera elsdenii	907	S	1071	382	378	0	22	0	26	0	0	263	0
Mesorhizobium australicum	536018	S	1071	723	0	0	0	0	0	0	0	348	0
Marchandiomyces nothofagicola	411703	S	1071	0	0	235	200	0	324	123	189	0	0
Penicillium sp.	5081	S	1068	0	0	320	343	0	405	0	0	0	0
Pseudoxanthomonas mexicana	128785	S	1066	0	0	0	0	0	51	0	0	715	300
Methylobacterium phyllosphaerae	418223	S	1065	0	0	0	0	0	0	0	143	0	922
Rhodotorula diobovata	5288	S	1064	0	45	0	0	0	0	0	0	0	1019
Intrasporangium calvum	53358	S	1064	313	292	123	79	0	91	166	0	0	0
Pterula echo	262636	S	1064	0	0	172	200	172	109	154	257	0	0
Pantoea rwandensis	1076550	S	1063	55	90	28	0	66	34	28	70	235	457
Inosperma calamistratum	2708299	S	1063	0	0	163	186	220	151	136	207	0	0
Sphingomonas sp. C33	2698679	S	1062	529	398	0	0	10	12	0	10	0	103
Myxozyma lipomycoides	54097	S	1062	0	0	174	103	223	117	286	159	0	0
Methylobacterium sp. WL1	2603276	S	1061	328	278	0	13	0	16	14	31	0	381
Fuscozetes setosus	1979923	S	1061	0	0	123	196	175	166	178	223	0	0
Bartheletia paradoxa	669517	S	1061	21	0	131	191	192	159	190	177	0	0
Dicrocoelium dendriticum	57078	S	1060	34	35	99	99	46	139	111	108	185	204
Hymenobacter sp. DG01	2584940	S	1060	439	436	39	21	15	18	27	32	0	33
Aspergillus stellatus	1549217	S	1059	47	45	212	168	125	187	103	172	0	0
Brevibacterium sp. CS2	2575923	S	1059	265	224	42	50	61	34	36	34	131	182
Minicystis rosea	888845	S	1058	362	548	56	55	37	0	0	0	0	0
Nocardioides marinisabuli	419476	S	1056	236	209	0	0	0	0	0	0	0	611
Acomys russatus	60746	S	1055	40	43	117	74	102	85	51	167	273	103
Coccomyxa viridis	1274662	S	1055	530	525	0	0	0	0	0	0	0	0
Belnapia sp.	1883106	S	1053	0	1053	0	0	0	0	0	0	0	0
Corynebacterium bovis	36808	S	1052	455	443	0	0	0	0	0	0	0	154
Methylibium petroleiphilum	105560	S	1048	330	298	0	0	0	0	0	0	0	420
Rhizobacter gummiphilus	946333	S	1048	191	215	0	22	20	12	15	11	132	430
uncultured Hymenobacter sp.	170016	S	1048	0	1048	0	0	0	0	0	0	0	0
Deilephila porcellus	644661	S	1047	0	0	239	0	180	124	0	220	144	140
Rivularia sp. PCC 7116	373994	S	1046	253	131	0	399	0	0	263	0	0	0
uncultured Tolypothrix sp.	442936	S	1041	514	527	0	0	0	0	0	0	0	0
Marinomonas primoryensis	178399	S	1036	240	393	120	31	34	90	36	92	0	0
Arsenophonus endosymbiont of Dialeurodes hongkongensis	235562	S	1035	491	544	0	0	0	0	0	0	0	0
Lentinula edodes beny-like virus 1	2778986	S	1033	47	37	194	177	129	181	104	164	0	0
Cheyletus malaccensis	682372	S	1033	0	0	141	311	353	0	228	0	0	0
Zymoseptoria tritici	1047171	S	1033	50	24	120	174	148	120	166	100	0	131
uncultured Nocardioides sp.	198441	S	1032	493	539	0	0	0	0	0	0	0	0
Priestia megaterium	1404	S	1030	158	102	66	59	64	0	149	0	432	0
Perichaena depressa	1334556	S	1028	24	0	147	154	149	173	197	184	0	0
Alternaria arborescens	156630	S	1027	0	0	279	124	114	188	179	143	0	0
Methylobacterium sp. 17Sr1-1	2202826	S	1026	451	460	0	16	0	14	13	10	16	46
Fusarium venenatum	56646	S	1025	80	0	151	208	101	188	84	133	0	80
Hymenobacter sp. S2-20-2	2761579	S	1025	130	209	0	0	243	202	0	0	241	0
Leifsonia shinshuensis	150026	S	1024	50	0	0	21	0	0	0	14	0	939
Rubrobacter radiotolerans	42256	S	1024	509	498	0	0	0	17	0	0	0	0
Blastopirellula marina	124	S	1021	268	203	0	0	0	0	0	0	0	550
Pimelobacter simplex	2045	S	1021	373	0	58	0	0	0	0	0	467	123
Otidea onotica	61494	S	1020	0	0	123	166	145	304	102	180	0	0
Boreogadus saida	44932	S	1018	0	0	154	153	193	214	122	182	0	0
Vigna unguiculata	3917	S	1018	80	84	102	92	134	107	161	148	14	96
Pauljensenia hongkongensis	178339	S	1015	241	387	45	0	32	22	26	39	0	223
Burkholderia cenocepacia	95486	S	1015	63	70	44	0	47	38	0	18	454	281
Salmonella bongori	54736	S	1014	0	0	0	0	0	0	0	0	687	327
Actinomyces sp. oral taxon 171	706438	S	1012	212	252	37	21	38	49	32	29	160	182
Streptococcus sp.	1306	S	1011	0	0	0	0	0	0	0	0	1011	0
Cucumis melo	3656	S	1010	236	220	83	69	95	59	75	52	93	28
Pteromonas angulosa	77548	S	1009	0	0	221	115	201	114	153	205	0	0
Streptococcus constellatus	76860	S	1009	77	0	0	0	0	0	0	0	847	85
Nitrosomonas eutropha	916	S	1007	511	458	11	0	0	12	15	0	0	0
Exiguobacterium mexicanum	340146	S	1007	441	327	0	74	100	0	65	0	0	0
Bos taurus	9913	S	1007	18	30	67	64	87	67	75	77	47	475
Sphaerobacter thermophilus	2057	S	1006	485	521	0	0	0	0	0	0	0	0
Plowrightia periclymeni	631198	S	1004	0	0	502	238	264	0	0	0	0	0
Lepista nuda	64659	S	1004	0	0	0	254	0	0	366	384	0	0
Trebouxia sp. Wei 22-c	283661	S	1004	0	0	0	1004	0	0	0	0	0	0
Verrucaria weddellii	468112	S	1002	0	0	209	143	128	193	154	175	0	0
Yamadazyma mexicana	1276170	S	1001	0	0	0	0	0	0	0	0	1001	0
Trachinotus blochii	435999	S	1001	0	0	205	155	155	172	181	133	0	0
Meleagris gallopavo	9103	S	1000	40	63	62	101	73	54	62	82	187	276
Azorhizobium caulinodans	7	S	998	444	494	0	0	0	0	0	0	0	60
Galerina atkinsoniana	157598	S	996	0	0	0	234	262	208	0	292	0	0
Saccharomyces pastorianus	27292	S	995	0	0	251	87	134	152	167	204	0	0
Thermoleptolyngbya sp. PKUAC-SCTB121	2811482	S	990	506	484	0	0	0	0	0	0	0	0
Actinotignum schaalii	59505	S	990	335	423	0	0	0	0	0	0	232	0
Desmodesmus komarekii	255620	S	989	0	0	282	108	196	206	121	76	0	0
chlorobiont of Psora decipiens	1938899	S	989	0	11	155	173	160	184	127	149	0	30
Durio zibethinus	66656	S	988	0	0	166	131	187	261	126	117	0	0
Sugitazyma miyagiana	4978	S	988	0	0	275	172	69	184	199	89	0	0
Veillonella atypica	39777	S	987	359	286	43	35	0	26	24	34	57	123
Achromobacter insolitus	217204	S	987	0	0	0	0	111	0	0	0	643	233
Parasola conopilea	230816	S	986	0	0	327	0	230	118	193	118	0	0
Aerococcus christensenii	87541	S	984	496	488	0	0	0	0	0	0	0	0
Clostridium botulinum	1491	S	983	266	268	0	0	0	0	0	0	225	224
Paraurantiacibacter namhicola	645517	S	981	137	113	0	0	0	0	0	0	480	251
Caulobacter sp. K31	366602	S	981	176	220	0	0	0	0	0	0	0	585
Cercospora beticola	122368	S	981	116	91	96	138	141	146	163	90	0	0
Corynebacterium ammoniagenes	1697	S	980	213	536	0	37	38	0	0	56	100	0
Bos indicus x Bos taurus	30522	S	980	0	0	170	112	182	127	123	161	65	40
Vibrio breoganii	553239	S	979	591	388	0	0	0	0	0	0	0	0
Batcheloromyces alistairii	747479	S	977	0	0	0	0	0	372	291	314	0	0
Ganguleea angulosa	324311	S	975	0	0	161	85	214	108	185	222	0	0
uncultured alveolate	175274	S	975	0	0	218	147	0	206	232	172	0	0
Rhizobium pusense	648995	S	975	0	459	0	0	516	0	0	0	0	0
Candolleomyces aberdarensis	2316362	S	974	36	58	149	95	190	133	128	185	0	0
Picea glauca	3330	S	974	101	98	116	131	119	132	125	138	0	14
Borago officinalis	13363	S	973	0	0	193	94	154	128	154	250	0	0
Notocelia uddmanniana	1594315	S	970	0	0	225	50	91	197	132	111	87	77
Sympodiomycopsis sp. S6A	490854	S	969	0	0	0	407	562	0	0	0	0	0
Sporisorium reilianum	72558	S	964	0	0	97	130	73	0	92	457	37	78
Aspergillus luchuensis	1069201	S	964	231	0	0	41	359	116	0	0	0	217
Planctomycetes bacterium Pan216	2527975	S	963	377	540	12	0	11	13	10	0	0	0
Clostridium sp. 'deep sea'	2779445	S	962	0	18	0	0	0	0	0	0	0	944
Herbaspirillum seropedicae	964	S	961	107	30	16	13	45	14	44	41	325	326
Kondoa phyllada	105982	S	961	0	0	164	259	124	174	108	132	0	0
Echinacea angustifolia	308558	S	960	47	42	164	205	76	107	170	149	0	0
Nostoc sp. TCL26-01	2576904	S	960	360	407	65	23	19	32	29	25	0	0
Berberis bealei	13601	S	959	0	0	139	271	175	138	0	236	0	0
Gloeocapsa sp. PCC 7428	1173026	S	957	140	156	123	102	118	97	122	99	0	0
Bradyrhizobium betae	244734	S	956	0	0	0	0	0	0	0	0	297	659
Tannerella sp. oral taxon HOT-286	712710	S	956	199	304	24	33	73	17	36	24	0	246
Pichia kudriavzevii	4909	S	955	21	156	174	106	120	112	106	93	0	67
Acidovorax ebreus	721785	S	954	578	0	0	0	0	0	0	0	0	376
Adiantum capillus-veneris	13818	S	951	0	0	172	183	174	123	178	121	0	0
Exopassalora zambiae	2059835	S	949	0	0	177	200	177	94	185	116	0	0
Paulschulzia pseudovolvox	56011	S	948	0	0	122	216	167	173	166	104	0	0
Penicillium ochrosalmoneum	29840	S	948	0	0	0	219	146	177	258	0	0	148
Nostoc sp. 'Lobaria pulmonaria (5183) cyanobiont'	1618022	S	946	345	412	28	25	10	27	23	29	47	0
Flavobacterium columnare	996	S	946	340	606	0	0	0	0	0	0	0	0
Sphingomonas sp. LK11	1390395	S	946	121	126	19	14	20	18	18	13	367	230
Lactiplantibacillus argentoratensis	271881	S	945	0	0	0	0	0	0	0	0	198	747
Pseudomonas lundensis	86185	S	943	204	185	107	103	77	67	119	81	0	0
Sphingomonas sp. NIC1	1961362	S	942	23	24	0	16	0	16	19	0	396	448
Streptococcus sp. BM2	569624	S	941	0	0	0	0	0	0	0	0	941	0
Pseudomonas rhodesiae	76760	S	941	68	35	175	84	131	146	93	136	0	73
Clostridioides difficile	1496	S	940	625	315	0	0	0	0	0	0	0	0
Brevundimonas mediterranea	74329	S	940	131	260	0	26	0	0	80	71	177	195
Lepraria oxybapha	1225178	S	938	0	11	119	157	107	153	115	160	65	51
Mycolicibacterium gilvum	1804	S	938	158	93	0	32	82	0	91	0	279	203
Pleurocapsa minor	54308	S	937	409	450	35	0	16	0	15	12	0	0
Neisseria lactamica	486	S	937	456	481	0	0	0	0	0	0	0	0
Marinomonas dokdonensis	328224	S	937	285	652	0	0	0	0	0	0	0	0
Vibrio chagasii	170679	S	937	459	478	0	0	0	0	0	0	0	0
Simulium sanctipauli	37166	S	935	0	0	214	177	152	115	136	141	0	0
Epilithonimonas vandammei	2487072	S	933	223	73	23	26	51	42	34	29	78	354
Trypetheliopsis kalbii	714634	S	931	0	0	163	165	164	114	160	165	0	0
Cymadothea trifolii	487614	S	930	0	0	426	504	0	0	0	0	0	0
Bifidobacterium thermophilum	33905	S	928	131	158	0	28	0	32	32	30	0	517
Kushneria aurantia	504092	S	928	468	460	0	0	0	0	0	0	0	0
Burkholderia cepacia	292	S	926	0	0	0	0	0	0	0	0	708	218
Natonodosa speciosa	2201234	S	925	22	29	144	152	177	136	113	152	0	0
Actinomyces sp. HMT 175	2789425	S	923	123	126	93	63	63	74	63	56	231	31
Dietzia psychralcaliphila	139021	S	922	256	254	0	0	0	0	0	0	80	332
Cytophaga hutchinsonii	985	S	922	36	82	20	0	0	0	0	0	0	784
Actinoplanes derwentensis	113562	S	921	332	461	78	0	0	50	0	0	0	0
Humisphaera borealis	2807512	S	921	443	439	11	0	0	16	0	12	0	0
Multiclavula mucida	40107	S	921	0	0	165	260	148	0	190	158	0	0
uncultured Bacteroidetes bacterium	152509	S	917	343	380	0	0	0	0	0	0	0	194
Serratia rubidaea	61652	S	916	0	0	0	0	0	0	0	0	262	654
Streptococcus parauberis	1348	S	916	0	0	0	0	0	0	0	0	916	0
Marasmiellus ramealis	71897	S	915	0	0	0	304	414	0	197	0	0	0
uncultured Pseudomonas sp.	114707	S	914	181	446	0	0	0	0	0	0	83	204
Stereum hirsutum	40492	S	914	65	23	116	136	115	123	99	193	44	0
Sorangium cellulosum	56	S	914	285	295	26	0	30	16	0	18	33	211
Pseudonocardia sp. CGMCC 4.1532	2761535	S	911	171	130	142	33	47	68	82	191	47	0
Clonostachys pityrodes	110584	S	911	0	0	0	272	212	267	0	160	0	0
Gamasiphis pulchellus	91339	S	910	0	0	320	335	0	0	255	0	0	0
Pannonibacter phragmitetus	121719	S	910	173	365	0	0	0	0	0	52	320	0
Diuraphis noxia	143948	S	909	0	0	291	0	296	0	322	0	0	0
Arthrocladium fulminans	1758292	S	908	207	199	83	88	68	114	84	65	0	0
Nocardioidaceae bacterium	1871072	S	908	428	480	0	0	0	0	0	0	0	0
Nymphaea colorata	210225	S	907	89	108	128	99	139	101	112	131	0	0
Kudoa whippsi	692980	S	903	0	0	148	174	122	122	173	164	0	0
Stomiopeltis sp. 1 LR-2019	2530467	S	902	21	0	146	104	145	138	155	193	0	0
Pieris napi	78633	S	902	124	112	0	301	0	365	0	0	0	0
Novosphingobium sp. ABRDHK2	2571749	S	901	316	37	0	0	0	11	0	0	265	272
Candidatus Gracilibacteria bacterium 28_42_T64	1862133	S	899	428	471	0	0	0	0	0	0	0	0
Amanita fuliginea	67708	S	898	0	0	116	215	159	116	154	138	0	0
Anthonomus grandis	7044	S	897	63	27	146	162	121	139	111	128	0	0
Juniperus przewalskii	292814	S	896	58	0	113	168	123	157	148	129	0	0
Paracoccus zhejiangensis	1077935	S	895	61	71	0	90	147	0	0	0	526	0
Geobacillus sp. GHH01	1233873	S	895	12	16	17	30	15	0	24	30	320	431
Weissella paramesenteroides	1249	S	894	217	162	0	27	22	0	0	19	329	118
Vigna radiata	157791	S	893	0	0	168	122	84	188	168	163	0	0
Hypsizygus marmoreus	39966	S	893	0	28	206	115	135	122	158	129	0	0
Exophiala oligosperma	215243	S	893	0	0	170	154	238	248	83	0	0	0
Erigone edentata	932963	S	893	0	0	0	154	0	319	201	219	0	0
Ipomoea triloba	35885	S	891	62	39	124	156	123	135	115	137	0	0
Mamestra brassicae	55057	S	891	63	46	63	111	107	110	108	130	28	125
Chortoglyphus arcuatus	66564	S	890	0	0	0	890	0	0	0	0	0	0
Skermanella pratensis	2233999	S	890	272	394	60	24	51	16	25	48	0	0
Curtobacterium flaccumfaciens	2035	S	888	0	98	0	0	0	0	0	0	39	751
Armadillidium vulgare	13347	S	888	67	39	112	130	170	124	108	138	0	0
Erithacus rubecula	37610	S	885	33	35	146	130	99	92	88	90	0	172
Termitomyces heimii	71929	S	885	0	0	0	0	0	0	0	0	0	885
Erythrobasidium elongatum	5432	S	884	62	49	226	148	278	0	121	0	0	0
Aggregatibacter segnis	739	S	881	127	137	74	85	54	65	88	36	215	0
Mastacembelus armatus	205130	S	880	68	32	93	88	0	155	0	0	182	262
Rozella sp. JEL347	276837	S	880	0	0	76	107	186	178	108	225	0	0
Levilactobacillus brevis	1580	S	879	239	290	0	0	0	0	0	0	262	88
Modicisalibacter tunisiensis	390637	S	878	434	444	0	0	0	0	0	0	0	0
uncultured Cercozoa	175275	S	877	0	0	0	159	0	96	0	0	0	622
Capnodiales sp. CBS 101364	707616	S	876	0	0	102	115	67	211	139	242	0	0
Thermomyces lanuginosus	5541	S	874	0	28	126	157	135	135	151	142	0	0
Wickerhamomyces sydowiorum	36031	S	873	0	0	0	0	0	0	0	0	873	0
Streptomyces praecox	67343	S	873	0	873	0	0	0	0	0	0	0	0
Biatoropsis usnearum	1041279	S	872	0	0	94	94	172	101	0	122	0	289
Papuella birolecta	764673	S	872	49	0	225	80	247	85	99	87	0	0
Salinicoccus halodurans	407035	S	872	221	311	0	0	0	0	0	0	340	0
Flavobacterium anhuiense	459526	S	871	548	323	0	0	0	0	0	0	0	0
Microbacterium hominis	162426	S	871	116	0	0	0	0	0	0	0	377	378
Luteipulveratus mongoliensis	571913	S	870	286	251	46	0	0	0	42	0	0	245
Bradyrhizobium canariense	255045	S	869	0	334	0	0	0	0	0	0	535	0
Chlorococcum sp. MCCS 009	498179	S	869	0	0	869	0	0	0	0	0	0	0
uncultured Apatococcus	1229086	S	869	0	0	219	148	138	107	118	139	0	0
Stenotrophomonas acidaminiphila	128780	S	868	155	94	0	45	0	0	0	0	574	0
Brachybacterium avium	2017485	S	868	369	385	0	0	0	0	0	0	0	114
Variovorax sp. PBL-H6	434009	S	868	16	0	0	0	0	0	0	44	808	0
Aquabacterium olei	1296669	S	868	163	17	24	24	0	15	21	21	134	449
Sphingomonas paucimobilis	13689	S	868	42	40	0	0	36	71	53	50	35	541
Pedobacter cryoconitis	188932	S	866	0	0	0	0	0	0	0	0	866	0
Spanioneura fonscolombii	2218062	S	866	0	0	155	184	100	169	162	96	0	0
Pergalumna cf. nervosa BMOC 17-0901-036	2421375	S	866	34	27	115	136	139	147	148	120	0	0
Triticum monococcum	4568	S	866	0	49	33	0	16	0	0	0	493	275
Bacillus velezensis	492670	S	865	65	120	0	0	0	0	0	0	499	181
Chlorococcum amblystomatis	1008953	S	865	0	0	0	442	0	0	233	190	0	0
Morus notabilis	981085	S	862	99	108	166	81	190	0	141	77	0	0
Sphingomonas sp. CL5.1	2653203	S	861	277	295	10	0	29	27	0	10	0	213
Tremella mesenterica	5217	S	861	40	0	50	140	105	83	98	41	154	150
Metacrobeles amblyurus	345497	S	860	0	0	102	188	156	130	142	142	0	0
Rhizoctonia sp. AG-D	1384210	S	859	74	74	103	142	53	140	130	143	0	0
Trachurus japonicus	83875	S	859	0	0	131	188	128	119	121	172	0	0
Staphylococcus auricularis	29379	S	859	299	218	29	65	63	68	50	67	0	0
Numida meleagris	8996	S	858	0	0	100	165	202	121	116	154	0	0
Heterococcus caespitosus	55585	S	858	0	0	109	107	199	152	119	172	0	0
Theropithecus gelada	9565	S	857	0	0	150	152	109	110	133	203	0	0
Papiliotrema laurentii	5418	S	856	0	0	292	0	184	180	200	0	0	0
Euphyllura straminea	2035714	S	856	0	0	139	150	130	111	158	168	0	0
Humulus lupulus	3486	S	856	28	0	134	85	196	153	140	120	0	0
Botryobasidium subcoronatum	68795	S	855	0	0	168	110	164	84	151	178	0	0
[Myrmecia] bisecta	41462	S	854	466	388	0	0	0	0	0	0	0	0
Danio aesculapii	1142201	S	853	40	19	81	43	64	87	73	75	259	112
uncultured Pucciniomycotina	547482	S	852	0	0	0	0	0	0	0	0	0	852
Microlunatus soli	630515	S	851	440	359	0	0	0	0	0	52	0	0
Phytophthora undulata	127444	S	846	0	0	477	0	0	0	0	369	0	0
Arrhenia auriscalpium	50962	S	845	0	0	0	0	0	0	424	421	0	0
Lentinula edodes mitovirus 1	2778982	S	845	95	84	94	93	131	117	141	90	0	0
Hecatera dysodea	988125	S	845	0	0	73	49	96	0	68	114	61	384
Trypanosoma pestanai	78086	S	843	0	0	188	142	117	85	114	197	0	0
Acotyledon paradoxa	474093	S	842	0	0	0	197	0	250	228	167	0	0
Hermetia illucens	343691	S	840	0	21	135	128	179	123	113	141	0	0
Citricoccus sp. SGAir0253	2567881	S	839	138	582	12	18	17	17	20	22	0	13
Colletotrichum sp.	34409	S	838	0	0	0	0	838	0	0	0	0	0
Pseudopentameris obtusifolia	500249	S	836	0	0	116	202	151	95	121	151	0	0
Kurtia argillacea	1882863	S	836	0	0	294	0	0	0	326	216	0	0
Brevundimonas sp.	1871086	S	835	0	308	0	0	0	0	0	0	527	0
Hylemonella gracilis	80880	S	834	834	0	0	0	0	0	0	0	0	0
Sphingomonas sp. AP4-R1	2735134	S	833	288	340	10	13	0	0	12	0	0	170
Panax ginseng	4054	S	832	0	0	154	94	122	182	164	116	0	0
Wickerhamomyces ciferrii	1041607	S	831	0	0	0	0	0	0	0	0	640	191
Sparassis crispa	139825	S	830	0	0	171	93	0	155	242	169	0	0
Mycolicibacterium mageritense	53462	S	830	391	381	0	0	0	0	58	0	0	0
Rhizophagus irregularis	588596	S	829	167	0	0	0	662	0	0	0	0	0
Microcoleus sp. PCC 7113	1173027	S	828	295	311	26	55	54	31	27	29	0	0
Rhodococcus sp. W8901	2742603	S	828	357	223	48	32	44	45	42	37	0	0
Bradyrhizobium lablabi	722472	S	828	0	335	493	0	0	0	0	0	0	0
Euhalothece natronophila	577489	S	826	309	275	0	0	242	0	0	0	0	0
Geminocystis sp. NIES-3709	1617448	S	824	388	436	0	0	0	0	0	0	0	0
Acidovorax sp. RAC01	1842533	S	824	302	0	0	27	0	10	19	17	145	304
Gloeophyllum abietinum	180171	S	823	0	0	225	0	146	236	216	0	0	0
Ethanoligenens harbinense	253239	S	823	135	182	0	0	0	0	0	0	0	506
Paracoccus aminophilus	34003	S	822	319	407	0	0	0	0	0	0	0	96
Streptococcus sp. oral taxon 061	712623	S	821	78	116	32	86	68	43	66	52	93	187
Synechococcus lividus	33070	S	819	329	490	0	0	0	0	0	0	0	0
Streptopelia turtur	177155	S	818	43	44	139	82	82	108	119	0	0	201
Sphingomonas sp. KT0216	235681	S	817	341	476	0	0	0	0	0	0	0	0
Poecilia reticulata	8081	S	817	29	20	47	70	62	80	50	71	362	26
Daldinia childiae	326645	S	813	57	0	0	0	0	0	0	212	0	544
Arthothelium ruanum	2080612	S	812	0	0	157	135	114	117	136	153	0	0
Marsupialichus brasiliensis	474216	S	811	0	0	0	0	0	537	274	0	0	0
Trichomerium dioscoreae	1577881	S	811	23	0	80	98	197	102	160	151	0	0
Pseudogymnoascus pannorum	79858	S	811	0	0	158	146	189	0	0	318	0	0
Articulospora proliferata	556895	S	811	0	0	163	123	98	149	120	158	0	0
Chryseobacterium balustinum	246	S	811	149	317	0	0	0	0	0	0	345	0
Actinomyces viscosus	1656	S	810	171	216	0	0	0	0	0	0	95	328
Novosphingobium sp. P6W	1609758	S	808	219	224	12	0	0	15	0	0	200	138
Scytonema sp. O1.10bi	1793154	S	807	406	401	0	0	0	0	0	0	0	0
Dolichognatha sp. FAPDNA061	473139	S	807	0	0	453	0	0	0	0	354	0	0
Pisum sativum	3888	S	806	0	0	34	0	0	0	45	0	0	727
Spirosoma aerolatum	1211326	S	806	342	333	18	16	21	25	24	27	0	0
Petroselinum crispum	4043	S	806	0	0	197	185	0	103	160	161	0	0
Paludisphaera borealis	1387353	S	806	337	328	0	0	21	29	0	0	0	91
Oscillatoria lutea	212356	S	805	375	430	0	0	0	0	0	0	0	0
Passalurus ambiguus	451380	S	803	0	0	149	205	203	0	163	83	0	0
Cucurbita maxima	3661	S	802	14	29	96	170	126	84	138	118	0	27
Spirosoma sp. CJU-R4	2728024	S	802	264	313	15	25	35	39	28	28	0	55
Porphyromonas asaccharolytica	28123	S	802	390	412	0	0	0	0	0	0	0	0
Salaquimonas pukyongi	2712698	S	801	401	400	0	0	0	0	0	0	0	0
Bracteacoccus aerius	50041	S	801	0	0	0	0	801	0	0	0	0	0
Schleiferilactobacillus harbinensis	304207	S	801	801	0	0	0	0	0	0	0	0	0
Microbacterium paludicola	300019	S	800	0	0	0	0	0	0	0	0	800	0
Paraburkholderia aromaticivorans	2026199	S	799	0	10	22	11	27	58	14	10	73	574
Cylindrocystis cushleckae	592402	S	799	147	71	106	91	83	78	79	144	0	0
Pleopsidium chlorophanum	247144	S	797	0	0	95	129	72	77	78	85	261	0
Microcyclospora quercina	907523	S	797	0	0	0	229	568	0	0	0	0	0
Brachybacterium sp. Z12	2759167	S	797	53	59	40	19	19	29	38	66	142	332
Spirosoma montaniterrae	1178516	S	797	347	387	21	0	13	0	15	14	0	0
Trichomerium flexuosum	2013591	S	796	10	10	98	122	170	156	132	98	0	0
Lacticaseibacillus rhamnosus	47715	S	795	344	407	0	0	0	44	0	0	0	0
Geitlerinema sp. PCC 7407	1173025	S	793	370	387	11	0	0	14	11	0	0	0
Paraoceanicella profunda	2579971	S	793	334	360	15	13	0	0	0	0	71	0
Chrysoperla carnea	189513	S	792	0	31	100	117	118	83	88	73	120	62
Psychromonas sp. CNPT3	314282	S	791	380	411	0	0	0	0	0	0	0	0
Starmerella bombicola	75736	S	789	22	14	119	149	89	153	135	108	0	0
Paraburkholderia xenovorans	36873	S	787	0	0	41	0	0	109	35	0	0	602
Porphyromonas crevioricanis	393921	S	784	377	407	0	0	0	0	0	0	0	0
Clitocybe nebularis	117024	S	784	0	0	108	110	218	83	126	139	0	0
Epidermidibacterium keratini	1891644	S	784	412	344	0	0	0	0	0	0	0	28
Phellinus igniarius	40472	S	783	0	0	0	0	480	129	174	0	0	0
Paracoccidioides lutzii	1048829	S	782	0	22	116	94	150	109	160	131	0	0
Anas platyrhynchos	8839	S	781	26	13	114	86	107	86	90	134	73	52
Mycolicibacterium rutilum	370526	S	781	0	0	0	0	0	0	0	0	0	781
Mesorhizobium loti	381	S	779	69	710	0	0	0	0	0	0	0	0
Methylobacterium sp. ALBL_085	1811278	S	779	373	311	17	15	18	13	14	18	0	0
Rosa chinensis	74649	S	779	46	47	278	90	104	72	75	67	0	0
Selaginella moellendorffii	88036	S	779	0	0	131	106	154	108	125	155	0	0
Bodomorpha sp. HFCC56	352464	S	778	0	0	241	0	158	0	209	170	0	0
Fannyhessea vaginae	82135	S	777	342	405	0	0	0	0	0	30	0	0
Ginkgo biloba	3311	S	776	15	49	127	145	64	134	100	142	0	0
Kocuria flava	446860	S	775	322	203	57	63	81	0	49	0	0	0
Lactobacillus amylovorus	1604	S	775	230	250	0	77	0	15	16	0	187	0
Arvicanthis niloticus	61156	S	774	0	0	129	123	108	78	131	119	0	86
Conexibacter sp. SYSU D00693	2812560	S	774	275	333	22	11	17	18	33	25	0	40
Neobodo designis	312471	S	771	0	0	132	233	0	235	171	0	0	0
Leptolyngbya sp. O-77	1080068	S	769	363	196	0	0	0	210	0	0	0	0
Macrobrachium nipponense	159736	S	769	36	36	78	24	65	66	37	71	173	183
Labilithrix luteola	1391654	S	768	376	323	16	27	14	12	0	0	0	0
Massilia sp. CCM 8941	2765360	S	768	32	18	0	0	46	0	0	0	0	672
Nocardioides sp. JS614	196162	S	767	252	330	0	0	106	0	0	0	79	0
uncultured Geodermatophilaceae bacterium	312867	S	767	0	767	0	0	0	0	0	0	0	0
Mycolicibacterium gadium	1794	S	767	370	225	0	0	0	0	0	52	0	120
Sterkiella histriomuscorum	94289	S	766	0	0	81	224	188	29	225	19	0	0
Sphingobacterium spiritivorum	258	S	766	0	0	0	0	83	0	0	87	461	135
Palaeomymar anomalum	431182	S	765	0	0	171	119	130	126	147	72	0	0
Halomonas magadiensis	150024	S	762	228	534	0	0	0	0	0	0	0	0
uncultured Enterobacter sp.	238202	S	762	0	0	0	0	0	0	0	0	582	180
Elizabethkingia meningoseptica	238	S	762	0	0	0	0	0	0	0	0	0	762
Cercospora sojina	438356	S	762	76	38	60	96	99	0	138	72	0	183
Rothia nasimurium	85336	S	761	303	364	0	11	18	0	0	16	0	49
Sphingobium hydrophobicum	1673076	S	760	0	0	0	0	0	0	0	0	387	373
uncultured Prevotellamassilia sp.	1926676	S	760	324	297	0	0	0	0	0	0	139	0
Rothia terrae	396015	S	759	0	759	0	0	0	0	0	0	0	0
Caloranaerobacter azorensis	116090	S	758	403	355	0	0	0	0	0	0	0	0
uncultured ciliate	187299	S	757	0	0	171	222	158	0	0	206	0	0
Pantoea ananatis	553	S	757	76	67	51	67	67	73	102	75	110	69
Pseudozasmidium vietnamense	2059985	S	756	0	0	103	177	133	159	184	0	0	0
Curvibacter gracilis	230310	S	755	34	25	0	0	0	0	0	0	0	696
Trebouxia sp. TR9	1825957	S	754	49	34	145	135	92	132	112	55	0	0
Actinomyces radicidentis	111015	S	754	109	171	102	105	0	0	0	0	267	0
Neisseria flavescens	484	S	753	254	195	35	43	54	47	41	53	0	31
Amphiprion ocellaris	80972	S	753	0	0	118	159	105	127	132	112	0	0
Balclutha neglecta	706836	S	753	0	0	0	366	0	0	387	0	0	0
Aspergillus conicus	41957	S	752	0	0	0	0	0	0	0	0	752	0
cyanobacterium NIES-2125	2510788	S	752	311	421	0	0	0	0	0	0	0	20
Microbacterium chocolatum	84292	S	751	214	115	0	0	0	0	0	142	0	280
Neodangemannia microcystis	173495	S	750	430	320	0	0	0	0	0	0	0	0
Melampsora ferrinii	1570355	S	750	0	0	122	138	159	105	115	111	0	0
Dietzia sp. oral taxon 368	712270	S	749	119	89	0	0	0	0	18	22	181	320
Heterobasidion annosum	13563	S	749	29	109	94	60	51	63	50	78	0	215
Coleofasciculus chthonoplastes	64178	S	749	385	364	0	0	0	0	0	0	0	0
Acinetobacter pittii	48296	S	749	219	115	0	34	33	33	0	0	68	247
Menacanthus sp. KPJ-2001	179172	S	748	0	0	204	169	206	0	0	169	0	0
Shigella flexneri	623	S	747	144	0	0	0	0	0	0	0	309	294
Helianthus annuus	4232	S	746	39	43	86	145	34	68	101	134	0	96
Skokie reo-like virus	2789444	S	746	82	104	93	97	104	64	74	128	0	0
Chaetoceros sp.	49240	S	745	0	0	0	0	0	0	745	0	0	0
Gluconacetobacter diazotrophicus	33996	S	745	60	45	0	0	88	55	0	0	202	295
Prunus dulcis	3755	S	744	63	0	118	74	168	88	98	93	0	42
Phormidium sp. NIES-2120	2510783	S	744	369	362	0	0	0	0	0	0	0	13
Betta splendens	158456	S	742	63	64	70	103	64	85	0	0	170	123
Blastochloris viridis	1079	S	740	333	319	0	0	0	0	0	0	0	88
Nocardioides sp. zg-1228	2763008	S	737	123	174	41	16	27	15	48	18	120	155
Pseudomonas oleovorans	301	S	737	140	55	0	0	0	0	0	0	148	394
Bosea sp. Tri-49	1867715	S	737	135	151	19	14	10	11	14	0	251	132
Dyadobacter fermentans	94254	S	737	101	134	0	0	0	0	0	0	502	0
Theridiidae sp. JC-2009	696280	S	736	0	0	141	112	0	0	224	259	0	0
Boloria selene	191398	S	735	0	0	0	89	116	0	0	0	222	308
Trachemys scripta	34903	S	734	0	0	150	122	0	119	178	165	0	0
Blastomyces percursus	1658174	S	733	0	0	105	114	0	0	0	173	0	341
Myoporum mauritianum	39346	S	733	0	0	0	0	0	0	733	0	0	0
Actinoplanes ianthinogenes	122358	S	733	461	174	0	0	0	0	0	0	0	98
Latorua caligans	582800	S	733	0	0	101	77	158	151	144	102	0	0
Empoasca fabae	139595	S	732	0	0	0	0	380	0	0	352	0	0
[Ruminococcus] gnavus	33038	S	731	360	339	0	0	0	32	0	0	0	0
Frigoriglobus tundricola	2774151	S	731	302	342	0	0	19	56	0	12	0	0
Teratosphaeria epicoccoides	470147	S	727	54	0	137	110	114	112	61	139	0	0
Defluviicoccus vanus	111831	S	727	319	408	0	0	0	0	0	0	0	0
Pajaroellobacter abortibovis	1882918	S	727	234	280	0	0	0	0	0	0	0	213
Hyphopichia pseudoburtonii	717741	S	726	0	0	0	0	0	0	0	0	0	726
Lactobacillus acetotolerans	1600	S	726	0	0	0	0	0	0	0	0	505	221
Phormidium sp. UTEX B EE19	2094043	S	725	211	222	12	0	0	0	0	0	0	280
Pan paniscus	9597	S	724	34	39	0	119	78	62	0	104	249	39
Fusochloris perforata	106203	S	724	32	0	176	98	0	142	114	162	0	0
Methylobacterium sp.	409	S	721	319	402	0	0	0	0	0	0	0	0
Chlamydomonas globosa	51694	S	720	0	0	0	0	0	0	0	720	0	0
Rhodamnia argentea	178133	S	720	0	54	98	113	100	112	0	243	0	0
Rhizodiscina lignyota	1504668	S	719	16	10	106	112	132	67	113	163	0	0
Spirosoma sp. KUDC1026	2745947	S	719	367	182	99	32	39	0	0	0	0	0
Scleropages formosus	113540	S	718	38	25	101	71	101	109	95	77	34	67
Coniosporium uncinatum	93489	S	718	0	0	138	156	135	98	73	118	0	0
Inocutis rheades	119081	S	717	0	0	0	0	0	0	0	0	0	717
Patulibacter medicamentivorans	1097667	S	717	342	328	0	25	0	22	0	0	0	0
[Candida] sake	39397	S	716	0	0	166	0	0	0	0	0	0	550
Prevotella denticola	28129	S	716	253	268	44	35	0	70	0	46	0	0
Janthinobacterium lividum	29581	S	715	0	0	0	0	0	0	0	0	0	715
Naganishia diffluens	89919	S	715	0	0	0	0	0	0	0	0	0	715
Streptococcus canis	1329	S	715	0	56	0	0	0	0	0	0	659	0
Phocaeicola salanitronis	376805	S	715	186	237	0	0	0	10	33	34	215	0
Pecten maximus	6579	S	714	36	21	58	67	66	100	97	127	14	128
Crinalium epipsammum	241425	S	714	67	106	58	92	119	118	91	63	0	0
Watanabea reniformis	191674	S	714	296	418	0	0	0	0	0	0	0	0
Rhizorhabdus dicambivorans	1850238	S	714	154	175	0	0	0	0	0	0	0	385
Isotomurus palustris	36144	S	712	0	0	0	301	0	0	0	411	0	0
Proteus mirabilis	584	S	710	102	0	0	0	0	0	0	0	608	0
Pseudarthrobacter sulfonivorans	121292	S	709	376	333	0	0	0	0	0	0	0	0
Pseudoalteromonas marina	267375	S	709	709	0	0	0	0	0	0	0	0	0
Haemophilus parahaemolyticus	735	S	709	287	362	0	0	25	0	35	0	0	0
Rumex sanguineus	291096	S	709	0	0	0	457	0	252	0	0	0	0
Erthesina fullo	299276	S	708	0	0	0	0	708	0	0	0	0	0
Brucella anthropi	529	S	707	0	147	74	0	0	0	0	0	172	314
Acinetobacter towneri	202956	S	706	414	292	0	0	0	0	0	0	0	0
Tribonema aequale	2981	S	705	0	0	181	146	105	98	115	60	0	0
Sphingomonas starnbergensis	1007516	S	705	0	0	0	0	0	0	0	0	0	705
Cupriavidus taiwanensis	164546	S	704	0	0	0	0	0	0	0	0	478	226
Picea sitchensis	3332	S	703	42	87	105	108	94	67	102	98	0	0
Cecidophyopsis ribis	70325	S	703	0	0	0	0	146	199	150	208	0	0
Brevilactibacter sp. MC1595	2819349	S	702	118	142	15	0	0	0	0	13	28	386
Abies sibirica	97169	S	702	221	210	126	0	110	0	0	0	0	35
Glutamicibacter creatinolyticus	162496	S	702	499	203	0	0	0	0	0	0	0	0
Entomobrya multifasciata	247613	S	702	0	0	0	702	0	0	0	0	0	0
Allium tuberosum	4683	S	701	0	0	118	124	125	172	111	51	0	0
Caenoscelis sp. JAR-2007	484818	S	701	0	0	140	118	89	128	125	101	0	0
Phenylobacterium zucineum	284016	S	700	275	308	0	0	0	0	0	0	23	94
Gouania willdenowi	441366	S	700	12	35	98	109	65	76	115	73	102	15
Vitreoscilla filiformis	63	S	700	202	134	0	0	0	0	0	139	0	225
Kordiimonas pumila	2161677	S	700	0	25	0	0	0	0	0	0	0	675
Spirosoma taeanense	2735870	S	699	231	220	25	37	27	17	11	26	58	47
Rhodococcus sp. PBTS 2	1653479	S	698	19	0	13	0	0	18	0	0	279	369
Allium fistulosum	35875	S	698	49	38	46	142	155	87	117	64	0	0
uncultured Planctomycetales bacterium	100371	S	696	542	154	0	0	0	0	0	0	0	0
Corynebacterium doosanense	1121358	S	694	227	190	0	20	0	11	12	0	0	234
Episinus angulatus	233468	S	694	0	0	0	177	0	0	246	271	0	0
Arnoglossus macrolophus	1609334	S	694	0	0	138	112	107	121	114	102	0	0
Boletus edulis	36056	S	694	0	0	104	92	88	129	105	176	0	0
Nannochloris normandinae	926285	S	693	389	304	0	0	0	0	0	0	0	0
Propionibacterium australiense	119981	S	693	120	169	0	0	0	0	0	0	404	0
Priestia flexa	86664	S	692	0	0	0	0	0	0	0	0	449	243
Collimonas fungivorans	158899	S	692	0	0	0	0	0	0	0	0	0	692
Hygrophorus chrysodon	264140	S	691	0	0	105	0	127	132	140	187	0	0
uncultured Chytridiomycota	175247	S	691	0	0	176	0	127	128	118	142	0	0
Oreochromis niloticus	8128	S	691	0	0	126	128	129	111	109	88	0	0
Nomascus leucogenys	61853	S	690	0	0	147	112	74	60	110	133	0	54
Fonsecaea erecta	1367422	S	690	41	27	100	64	125	116	119	98	0	0
Spirodela intermedia	51605	S	689	0	0	65	99	125	119	97	184	0	0
Myochromella boudieri	117066	S	689	0	0	0	139	111	224	117	98	0	0
Denticeps clupeoides	299321	S	689	23	11	105	59	92	94	77	66	33	129
Corynebacterium falsenii	108486	S	689	186	257	66	31	29	35	47	38	0	0
Blatta orientalis	6976	S	688	0	0	156	104	98	143	75	112	0	0
uncultured bacterium 164	698382	S	687	276	331	0	0	0	0	0	0	80	0
Aureobasidium subglaciale	1042127	S	687	30	31	26	46	50	34	38	68	281	83
Mucor indicus	64623	S	686	0	0	0	326	360	0	0	0	0	0
Burkholderia multivorans	87883	S	685	0	119	0	0	0	0	0	0	290	276
Mycolicibacterium duvalii	39688	S	683	337	157	0	48	0	0	0	43	0	98
Chryseobacterium gleum	250	S	682	394	288	0	0	0	0	0	0	0	0
Oligella ureolytica	90244	S	681	0	0	0	0	0	0	0	0	0	681
Phocaeicola dorei	357276	S	680	72	177	0	0	0	0	0	0	431	0
Brigantiaea cf. tricolor Gaya 70	1145352	S	680	0	0	117	137	125	89	80	132	0	0
Roseiflexus castenholzii	120962	S	680	363	317	0	0	0	0	0	0	0	0
Bracteacoccus giganteus	50039	S	679	0	0	0	182	114	0	122	261	0	0
Setaria viridis	4556	S	679	39	18	37	54	63	46	56	26	239	101
uncultured Colwelliaceae bacterium	309854	S	678	678	0	0	0	0	0	0	0	0	0
Tulasnella sp. FCUG 2668	372783	S	677	0	44	65	58	153	150	116	91	0	0
Capnocytophaga haemolytica	45243	S	676	264	412	0	0	0	0	0	0	0	0
Ulvella lens	1081497	S	675	0	0	179	101	102	93	80	120	0	0
Rhizophlyctis rosea	64517	S	675	0	0	163	107	110	62	233	0	0	0
Pleurocybella porrigens	71910	S	674	0	0	0	101	131	145	162	135	0	0
Chironomus tepperi	113505	S	674	0	0	138	90	71	89	103	183	0	0
Pseudocercospora fijiensis	1873960	S	674	58	28	33	58	99	28	30	72	56	212
Hymenobacter swuensis	1446467	S	673	234	281	16	0	32	0	0	17	45	48
Anabaena sp. PCC 9109	272124	S	672	395	277	0	0	0	0	0	0	0	0
Komagataeibacter xylinus	28448	S	672	340	332	0	0	0	0	0	0	0	0
Rhynchogastrema tunnelae	1255125	S	672	0	23	122	68	119	124	63	153	0	0
Wickerhamomyces subpelliculosus	1194211	S	670	0	0	0	0	0	0	0	0	670	0
Tessaracoccus timonensis	2161816	S	670	296	229	0	0	0	0	0	0	97	48
Lancefieldella parvula	1382	S	670	136	161	0	14	0	23	0	67	168	101
Brevipalpus obovatus	246614	S	669	0	0	0	0	250	0	419	0	0	0
Rubrobacter xylanophilus	49319	S	669	233	288	0	0	0	14	0	0	134	0
Amphinema byssoides	137745	S	669	0	0	0	0	0	0	0	669	0	0
Gigaspora margarita	4874	S	669	0	0	65	77	100	99	56	107	0	165
Malassezia pachydermatis	77020	S	668	33	44	108	45	113	65	105	155	0	0
Limosilactobacillus fermentum	1613	S	668	93	80	0	0	0	0	0	0	314	181
Rattus norvegicus	10116	S	667	55	11	91	101	89	98	87	95	40	0
[truncated: 5,570 more rows]

## Sheet: Table S4
Table S4. The number of reads and coverage for each SARS-CoV-2 genomic feature (e.g., genes, 3′ UTR).
“cnt” represents the number of reads mapped to each genomic feature and “pct” represents the coverage of feature by the reads.
							TH	TH	TH-s100k	TH-s100k	TB	TB	TB-s100k	TB-s100k	TB-s10k	TB-s10k	TB-s1k	TB-s1k	TB-s01k	TB-s01k	TB-s001k	TB-s001k	NH	NH	NB	NB
#							cnt	pct	cnt	pct	cnt	pct	cnt	pct	cnt	pct	cnt	pct	cnt	pct	cnt	pct	cnt	pct	cnt	pct
NC_045512.2	RefSeq	region	1	29903	+	ID=NC_045512.2:1..29903;Dbxref=taxon:2697049;collection-date=Dec-2019;country=China;gb-acronym=SARS-CoV-2;gbkey=Src;genome=genomic;isolate=Wuhan-Hu-1;mol_type=genomic RNA;nat-host=Homo sapiens;old-name=Wuhan seafood market pneumonia virus	81	0.001304	51083	1	84	0.00117	55076	1	6236	0.979734	941	0.432866	86	0.032539	72	0.00117	1376	0.008895	1437	0.00194
NC_045512.2	RefSeq	gene	266	21555	+	ID=gene-GU280_gp01;Dbxref=GeneID:43740578;Name=ORF1ab;gbkey=Gene;gene=ORF1ab;gene_biotype=protein_coding;locus_tag=GU280_gp01	0	0	36499	1	0	0	39966	1	4375	0.985956	444	0.421231	24	0.038938	0	0	2	0.010662	86	0.000892
NC_045512.2	RefSeq	CDS	13468	21555	+	ID=cds-YP_009724389.1;Parent=gene-GU280_gp01;Dbxref=Genbank:YP_009724389.1,GeneID:43740578;Name=YP_009724389.1;Note=pp1ab%3B translated by -1 ribosomal frameshift;exception=ribosomal slippage;gbkey=CDS;gene=ORF1ab;locus_tag=GU280_gp01;product=ORF1ab polyprotein;protein_id=YP_009724389.1	0	0	12116	1	0	0	13314	1	1542	0.996785	92	0.405292	2	0.012488	0	0	2	0.028066	0	0
NC_045512.2	RefSeq	mature_protein_region_of_CDS	16237	18039	+	ID=id-YP_009724389.1:5325..5925;Note=nsp13_ZBD%2C nsp13_TB%2C and nsp_HEL1core%3B zinc-binding domain (ZD)%2C NTPase/helicase domain (HEL)%2C RNA 5'-triphosphatase%3B produced by pp1ab only;Parent=cds-YP_009724389.1;gbkey=Prot;product=helicase;protein_id=YP_009725308.1	0	0	2251	1	0	0	2592	1	348	0.996672	28	0.580699	0	0	0	0	0	0	0	0
NC_045512.2	RefSeq	five_prime_UTR	1	265	+	ID=id-NC_045512.2:1..265;gbkey=5'UTR	0	0	300	1	0	0	254	1	43	1	2	0.471698	0	0	0	0	0	0	0	0
NC_045512.2	RefSeq	CDS	266	13468	+	ID=cds-YP_009724389.1;Parent=gene-GU280_gp01;Dbxref=Genbank:YP_009724389.1,GeneID:43740578;Name=YP_009724389.1;Note=pp1ab%3B translated by -1 ribosomal frameshift;exception=ribosomal slippage;gbkey=CDS;gene=ORF1ab;locus_tag=GU280_gp01;product=ORF1ab polyprotein;protein_id=YP_009724389.1	0	0	24559	1	0	0	26883	1	2859	0.979323	352	0.430963	22	0.055139	0	0	0	0	86	0.001439
NC_045512.2	RefSeq	mature_protein_region_of_CDS	266	805	+	ID=id-YP_009724389.1:1..180;Note=nsp1%3B produced by both pp1a and pp1ab;Parent=cds-YP_009724389.1;gbkey=Prot;product=leader protein;protein_id=YP_009725297.1	0	0	1821	1	0	0	1953	1	335	1	54	0.722222	0	0	0	0	0	0	0	0
NC_045512.2	RefSeq	mature_protein_region_of_CDS	806	2719	+	ID=id-YP_009724389.1:181..818;Note=produced by both pp1a and pp1ab;Parent=cds-YP_009724389.1;gbkey=Prot;product=nsp2;protein_id=YP_009725298.1	0	0	4472	1	0	0	4800	1	543	1	24	0.278474	8	0.109718	0	0	0	0	0	0
NC_045512.2	RefSeq	mature_protein_region_of_CDS	2720	8554	+	ID=id-YP_009724389.1:819..2763;Note=former nsp1%3B conserved domains are: N-terminal acidic (Ac)%2C predicted phosphoesterase%2C papain-like proteinase%2C Y-domain%2C transmembrane domain 1 (TM1)%2C adenosine diphosphate-ribose 1''-phosphatase (ADRP)%3B produced by both pp1a and pp1ab;Parent=cds-YP_009724389.1;gbkey=Prot;product=nsp3;protein_id=YP_009725299.1	0	0	8644	1	0	0	9257	1	921	0.971037	132	0.465467	2	0.025536	0	0	0	0	0	0
NC_045512.2	RefSeq	mature_protein_region_of_CDS	8555	10054	+	ID=id-YP_009724389.1:2764..3263;Note=nsp4B_TM%3B contains transmembrane domain 2 (TM2)%3B produced by both pp1a and pp1ab;Parent=cds-YP_009724389.1;gbkey=Prot;product=nsp4;protein_id=YP_009725300.1	0	0	2879	1	0	0	3341	1	324	0.994667	37	0.326	10	0.190667	0	0	0	0	0	0
NC_045512.2	RefSeq	mature_protein_region_of_CDS	10055	10972	+	ID=id-YP_009724389.1:3264..3569;Note=nsp5A_3CLpro and nsp5B_3CLpro%3B main proteinase (Mpro)%3B mediates cleavages downstream of nsp4. 3D structure of the SARSr-CoV homolog has been determined (Yang et al.%2C 2003)%3B produced by both pp1a and pp1ab;Parent=cds-YP_009724389.1;gbkey=Prot;product=3C-like proteinase;protein_id=YP_009725301.1	0	0	2730	1	0	0	3130	1	269	0.95207	28	0.41939	2	0.090414	0	0	0	0	0	0
NC_045512.2	RefSeq	mature_protein_region_of_CDS	10973	11842	+	ID=id-YP_009724389.1:3570..3859;Note=nsp6_TM%3B putative transmembrane domain%3B produced by both pp1a and pp1ab;Parent=cds-YP_009724389.1;gbkey=Prot;product=nsp6;protein_id=YP_009725302.1	0	0	2806	1	0	0	3055	1	279	1	42	0.517241	0	0	0	0	0	0	0	0
NC_045512.2	RefSeq	mature_protein_region_of_CDS	11843	12091	+	ID=id-YP_009724389.1:3860..3942;Note=produced by both pp1a and pp1ab;Parent=cds-YP_009724389.1;gbkey=Prot;product=nsp7;protein_id=YP_009725303.1	0	0	452	1	0	0	469	1	84	0.995984	0	0	0	0	0	0	0	0	86	0.076305
NC_045512.2	RefSeq	mature_protein_region_of_CDS	12092	12685	+	ID=id-YP_009724389.1:3943..4140;Note=produced by both pp1a and pp1ab;Parent=cds-YP_009724389.1;gbkey=Prot;product=nsp8;protein_id=YP_009725304.1	0	0	1651	1	0	0	1483	1	236	1	18	0.656566	0	0	0	0	0	0	0	0
NC_045512.2	RefSeq	mature_protein_region_of_CDS	12686	13024	+	ID=id-YP_009724389.1:4141..4253;Note=ssRNA-binding protein%3B produced by both pp1a and pp1ab;Parent=cds-YP_009724389.1;gbkey=Prot;product=nsp9;protein_id=YP_009725305.1	0	0	1050	1	0	0	1265	1	89	0.849558	0	0	0	0	0	0	0	0	0	0
NC_045512.2	RefSeq	mature_protein_region_of_CDS	13025	13441	+	ID=id-YP_009724389.1:4254..4392;Note=nsp10_CysHis%3B formerly known as growth-factor-like protein (GFL)%3B produced by both pp1a and pp1ab;Parent=cds-YP_009724389.1;gbkey=Prot;product=nsp10;protein_id=YP_009725306.1	0	0	912	1	0	0	1413	1	119	1	30	0.808153	0	0	0	0	0	0	0	0
NC_045512.2	RefSeq	mature_protein_region_of_CDS	13442	13468	+	ID=id-YP_009724389.1:4393..5324;Note=nsp12%3B NiRAN and RdRp%3B produced by pp1ab only;Parent=cds-YP_009724389.1;gbkey=Prot;product=RNA-dependent RNA polymerase;protein_id=YP_009725307.1	0	0	196	1	0	0	250	1	29	1	0	0	0	0	0	0	0	0	0	0
NC_045512.2	RefSeq	mature_protein_region_of_CDS	13468	16236	+	ID=id-YP_009724389.1:4393..5324;Note=nsp12%3B NiRAN and RdRp%3B produced by pp1ab only;Parent=cds-YP_009724389.1;gbkey=Prot;product=RNA-dependent RNA polymerase;protein_id=YP_009725307.1	0	0	3510	1	0	0	3639	1	410	0.995305	28	0.21849	0	0	0	0	2	0.081979	0	0
NC_045512.2	RefSeq	CDS	266	13483	+	ID=cds-YP_009725295.1;Parent=gene-GU280_gp01;Dbxref=Genbank:YP_009725295.1,GeneID:43740578;Name=YP_009725295.1;Note=pp1a;gbkey=CDS;gene=ORF1ab;locus_tag=GU280_gp01;product=ORF1a polyprotein;protein_id=YP_009725295.1	0	0	24578	1	0	0	26923	1	2867	0.979346	352	0.430474	22	0.055076	0	0	0	0	86	0.001437
NC_045512.2	RefSeq	mature_protein_region_of_CDS	266	805	+	ID=id-YP_009725295.1:1..180;Note=nsp1%3B produced by both pp1a and pp1ab;Parent=cds-YP_009725295.1;gbkey=Prot;product=leader protein;protein_id=YP_009742608.1	0	0	1821	1	0	0	1953	1	335	1	54	0.722222	0	0	0	0	0	0	0	0
NC_045512.2	RefSeq	mature_protein_region_of_CDS	806	2719	+	ID=id-YP_009725295.1:181..818;Note=produced by both pp1a and pp1ab;Parent=cds-YP_009725295.1;gbkey=Prot;product=nsp2;protein_id=YP_009742609.1	0	0	4472	1	0	0	4800	1	543	1	24	0.278474	8	0.109718	0	0	0	0	0	0
NC_045512.2	RefSeq	mature_protein_region_of_CDS	2720	8554	+	ID=id-YP_009725295.1:819..2763;Note=former nsp1%3B conserved domains are: N-terminal acidic (Ac)%2C predicted phosphoesterase%2C papain-like proteinase%2C Y-domain%2C transmembrane domain 1 (TM1)%2C adenosine diphosphate-ribose 1''-phosphatase (ADRP)%3B produced by both pp1a and pp1ab;Parent=cds-YP_009725295.1;gbkey=Prot;product=nsp3;protein_id=YP_009742610.1	0	0	8644	1	0	0	9257	1	921	0.971037	132	0.465467	2	0.025536	0	0	0	0	0	0
NC_045512.2	RefSeq	mature_protein_region_of_CDS	8555	10054	+	ID=id-YP_009725295.1:2764..3263;Note=nsp4B_TM%3B contains transmembrane domain 2 (TM2)%3B produced by both pp1a and pp1ab;Parent=cds-YP_009725295.1;gbkey=Prot;product=nsp4;protein_id=YP_009742611.1	0	0	2879	1	0	0	3341	1	324	0.994667	37	0.326	10	0.190667	0	0	0	0	0	0
NC_045512.2	RefSeq	mature_protein_region_of_CDS	10055	10972	+	ID=id-YP_009725295.1:3264..3569;Note=nsp5A_3CLpro and nsp5B_3CLpro%3B main proteinase (Mpro)%3B mediates cleavages downstream of nsp4. 3D structure of the SARSr-CoV homolog has been determined (Yang et al.%2C 2003)%3B produced by both pp1a and pp1ab;Parent=cds-YP_009725295.1;gbkey=Prot;product=3C-like proteinase;protein_id=YP_009742612.1	0	0	2730	1	0	0	3130	1	269	0.95207	28	0.41939	2	0.090414	0	0	0	0	0	0
NC_045512.2	RefSeq	mature_protein_region_of_CDS	10973	11842	+	ID=id-YP_009725295.1:3570..3859;Note=nsp6_TM%3B putative transmembrane domain%3B produced by both pp1a and pp1ab;Parent=cds-YP_009725295.1;gbkey=Prot;product=nsp6;protein_id=YP_009742613.1	0	0	2806	1	0	0	3055	1	279	1	42	0.517241	0	0	0	0	0	0	0	0
NC_045512.2	RefSeq	mature_protein_region_of_CDS	11843	12091	+	ID=id-YP_009725295.1:3860..3942;Note=produced by both pp1a and pp1ab;Parent=cds-YP_009725295.1;gbkey=Prot;product=nsp7;protein_id=YP_009742614.1	0	0	452	1	0	0	469	1	84	0.995984	0	0	0	0	0	0	0	0	86	0.076305
NC_045512.2	RefSeq	mature_protein_region_of_CDS	12092	12685	+	ID=id-YP_009725295.1:3943..4140;Note=produced by both pp1a and pp1ab;Parent=cds-YP_009725295.1;gbkey=Prot;product=nsp8;protein_id=YP_009742615.1	0	0	1651	1	0	0	1483	1	236	1	18	0.656566	0	0	0	0	0	0	0	0
NC_045512.2	RefSeq	mature_protein_region_of_CDS	12686	13024	+	ID=id-YP_009725295.1:4141..4253;Note=ssRNA-binding protein%3B produced by both pp1a and pp1ab;Parent=cds-YP_009725295.1;gbkey=Prot;product=nsp9;protein_id=YP_009742616.1	0	0	1050	1	0	0	1265	1	89	0.849558	0	0	0	0	0	0	0	0	0	0
NC_045512.2	RefSeq	mature_protein_region_of_CDS	13025	13441	+	ID=id-YP_009725295.1:4254..4392;Note=nsp10_CysHis%3B formerly known as growth-factor-like protein (GFL)%3B produced by both pp1a and pp1ab;Parent=cds-YP_009725295.1;gbkey=Prot;product=nsp10;protein_id=YP_009742617.1	0	0	912	1	0	0	1413	1	119	1	30	0.808153	0	0	0	0	0	0	0	0
NC_045512.2	RefSeq	mature_protein_region_of_CDS	13442	13480	+	ID=id-YP_009725295.1:4393..4405;Note=produced by pp1a only;Parent=cds-YP_009725295.1;gbkey=Prot;product=nsp11;protein_id=YP_009725312.1	0	0	215	1	0	0	290	1	37	1	0	0	0	0	0	0	0	0	0	0
NC_045512.2	RefSeq	stem_loop	13476	13503	+	ID=id-GU280_gp01;Dbxref=GeneID:43740578;function=Coronavirus frameshifting stimulation element stem-loop 1;gbkey=stem_loop;gene=ORF1ab;inference=COORDINATES: profile:Rfam-release-14.1:RF00507%2CInfernal:1.1.2;locus_tag=GU280_gp01	0	0	212	1	0	0	286	1	35	1	0	0	0	0	0	0	0	0	0	0
NC_045512.2	RefSeq	stem_loop	13488	13542	+	ID=id-GU280_gp01-2;Dbxref=GeneID:43740578;function=Coronavirus frameshifting stimulation element stem-loop 2;gbkey=stem_loop;gene=ORF1ab;inference=COORDINATES: profile:Rfam-release-14.1:RF00507%2CInfernal:1.1.2;locus_tag=GU280_gp01	0	0	216	1	0	0	288	1	41	1	0	0	0	0	0	0	0	0	0	0
NC_045512.2	RefSeq	mature_protein_region_of_CDS	18040	19620	+	ID=id-YP_009724389.1:5926..6452;Note=nsp14A2_ExoN and nsp14B_NMT%3B produced by pp1ab only;Parent=cds-YP_009724389.1;gbkey=Prot;product=3'-to-5' exonuclease;protein_id=YP_009725309.1	0	0	2542	1	0	0	2623	1	273	1	2	0.090449	0	0	0	0	0	0	0	0
NC_045512.2	RefSeq	mature_protein_region_of_CDS	19621	20658	+	ID=id-YP_009724389.1:6453..6798;Note=nsp15-A1 and nsp15B-NendoU%3B produced by pp1ab only;Parent=cds-YP_009724389.1;gbkey=Prot;product=endoRNAse;protein_id=YP_009725310.1	0	0	2725	1	0	0	3168	1	409	0.993256	18	0.717726	2	0.097303	0	0	0	0	0	0
NC_045512.2	RefSeq	mature_protein_region_of_CDS	20659	21552	+	ID=id-YP_009724389.1:6799..7096;Note=nsp16_OMT%3B 2'-o-MT%3B produced by pp1ab only;Parent=cds-YP_009724389.1;gbkey=Prot;product=2'-O-ribose methyltransferase;protein_id=YP_009725311.1	0	0	1678	1	0	0	1937	1	230	1	21	0.822148	0	0	0	0	0	0	0	0
NC_045512.2	RefSeq	gene	21563	25384	+	ID=gene-GU280_gp02;Dbxref=GeneID:43740568;Name=S;gbkey=Gene;gene=S;gene_biotype=protein_coding;gene_synonym=spike glycoprotein;locus_tag=GU280_gp02	0	0	6674	1	0	0	7691	1	856	0.975406	74	0.434589	2	0.028519	0	0	0	0	0	0
NC_045512.2	RefSeq	CDS	21563	25384	+	ID=cds-YP_009724390.1;Parent=gene-GU280_gp02;Dbxref=Genbank:YP_009724390.1,GeneID:43740568;Name=YP_009724390.1;Note=structural protein%3B spike protein;gbkey=CDS;gene=S;locus_tag=GU280_gp02;product=surface glycoprotein;protein_id=YP_009724390.1	0	0	6674	1	0	0	7691	1	856	0.975406	74	0.434589	2	0.028519	0	0	0	0	0	0
NC_045512.2	RefSeq	gene	25393	26220	+	ID=gene-GU280_gp03;Dbxref=GeneID:43740569;Name=ORF3a;gbkey=Gene;gene=ORF3a;gene_biotype=protein_coding;locus_tag=GU280_gp03	0	0	1353	1	0	0	1369	1	270	1	22	0.464976	0	0	0	0	0	0	0	0
NC_045512.2	RefSeq	CDS	25393	26220	+	ID=cds-YP_009724391.1;Parent=gene-GU280_gp03;Dbxref=Genbank:YP_009724391.1,GeneID:43740569;Name=YP_009724391.1;gbkey=CDS;gene=ORF3a;locus_tag=GU280_gp03;product=ORF3a protein;protein_id=YP_009724391.1	0	0	1353	1	0	0	1369	1	270	1	22	0.464976	0	0	0	0	0	0	0	0
NC_045512.2	RefSeq	gene	26245	26472	+	ID=gene-GU280_gp04;Dbxref=GeneID:43740570;Name=E;gbkey=Gene;gene=E;gene_biotype=protein_coding;locus_tag=GU280_gp04	0	0	311	1	0	0	338	1	74	1	6	0.442982	0	0	0	0	0	0	0	0
NC_045512.2	RefSeq	CDS	26245	26472	+	ID=cds-YP_009724392.1;Parent=gene-GU280_gp04;Dbxref=Genbank:YP_009724392.1,GeneID:43740570;Name=YP_009724392.1;Note=ORF4%3B structural protein%3B E protein;gbkey=CDS;gene=E;locus_tag=GU280_gp04;product=envelope protein;protein_id=YP_009724392.1	0	0	311	1	0	0	338	1	74	1	6	0.442982	0	0	0	0	0	0	0	0
NC_045512.2	RefSeq	gene	26523	27191	+	ID=gene-GU280_gp05;Dbxref=GeneID:43740571;Name=M;gbkey=Gene;gene=M;gene_biotype=protein_coding;locus_tag=GU280_gp05	0	0	1771	1	0	0	1407	1	120	0.732436	19	0.618834	0	0	0	0	0	0	0	0
NC_045512.2	RefSeq	CDS	26523	27191	+	ID=cds-YP_009724393.1;Parent=gene-GU280_gp05;Dbxref=Genbank:YP_009724393.1,GeneID:43740571;Name=YP_009724393.1;Note=ORF5%3B structural protein;gbkey=CDS;gene=M;locus_tag=GU280_gp05;product=membrane glycoprotein;protein_id=YP_009724393.1	0	0	1771	1	0	0	1407	1	120	0.732436	19	0.618834	0	0	0	0	0	0	0	0
NC_045512.2	RefSeq	gene	27202	27387	+	ID=gene-GU280_gp06;Dbxref=GeneID:43740572;Name=ORF6;gbkey=Gene;gene=ORF6;gene_biotype=protein_coding;locus_tag=GU280_gp06	0	0	249	1	0	0	359	1	28	0.924731	14	1	0	0	0	0	0	0	0	0
NC_045512.2	RefSeq	CDS	27202	27387	+	ID=cds-YP_009724394.1;Parent=gene-GU280_gp06;Dbxref=Genbank:YP_009724394.1,GeneID:43740572;Name=YP_009724394.1;gbkey=CDS;gene=ORF6;locus_tag=GU280_gp06;product=ORF6 protein;protein_id=YP_009724394.1	0	0	249	1	0	0	359	1	28	0.924731	14	1	0	0	0	0	0	0	0	0
NC_045512.2	RefSeq	gene	27394	27759	+	ID=gene-GU280_gp07;Dbxref=GeneID:43740573;Name=ORF7a;gbkey=Gene;gene=ORF7a;gene_biotype=protein_coding;locus_tag=GU280_gp07	0	0	231	1	0	0	281	1	33	0.95082	3	0.202186	0	0	0	0	0	0	0	0
NC_045512.2	RefSeq	CDS	27394	27759	+	ID=cds-YP_009724395.1;Parent=gene-GU280_gp07;Dbxref=Genbank:YP_009724395.1,GeneID:43740573;Name=YP_009724395.1;gbkey=CDS;gene=ORF7a;locus_tag=GU280_gp07;product=ORF7a protein;protein_id=YP_009724395.1	0	0	231	1	0	0	281	1	33	0.95082	3	0.202186	0	0	0	0	0	0	0	0
NC_045512.2	RefSeq	gene	27756	27887	+	ID=gene-GU280_gp08;Dbxref=GeneID:43740574;Name=ORF7b;gbkey=Gene;gene=ORF7b;gene_biotype=protein_coding;locus_tag=GU280_gp08	0	0	133	1	0	0	110	1	19	1	0	0	0	0	0	0	0	0	0	0
NC_045512.2	RefSeq	CDS	27756	27887	+	ID=cds-YP_009725318.1;Parent=gene-GU280_gp08;Dbxref=Genbank:YP_009725318.1,GeneID:43740574;Name=YP_009725318.1;gbkey=CDS;gene=ORF7b;locus_tag=GU280_gp08;product=ORF7b;protein_id=YP_009725318.1	0	0	133	1	0	0	110	1	19	1	0	0	0	0	0	0	0	0	0	0
NC_045512.2	RefSeq	gene	27894	28259	+	ID=gene-GU280_gp09;Dbxref=GeneID:43740577;Name=ORF8;gbkey=Gene;gene=ORF8;gene_biotype=protein_coding;locus_tag=GU280_gp09	0	0	731	1	0	0	755	1	47	0.994536	0	0	0	0	0	0	0	0	0	0
NC_045512.2	RefSeq	CDS	27894	28259	+	ID=cds-YP_009724396.1;Parent=gene-GU280_gp09;Dbxref=Genbank:YP_009724396.1,GeneID:43740577;Name=YP_009724396.1;gbkey=CDS;gene=ORF8;locus_tag=GU280_gp09;product=ORF8 protein;protein_id=YP_009724396.1	0	0	731	1	0	0	755	1	47	0.994536	0	0	0	0	0	0	0	0	0	0
NC_045512.2	RefSeq	gene	28274	29533	+	ID=gene-GU280_gp10;Dbxref=GeneID:43740575;Name=N;gbkey=Gene;gene=N;gene_biotype=protein_coding;locus_tag=GU280_gp10	0	0	3847	1	0	0	3725	1	389	1	20	0.587302	0	0	0	0	0	0	0	0
NC_045512.2	RefSeq	CDS	28274	29533	+	ID=cds-YP_009724397.2;Parent=gene-GU280_gp10;Dbxref=Genbank:YP_009724397.2,GeneID:43740575;Name=YP_009724397.2;Note=ORF9%3B structural protein;gbkey=CDS;gene=N;locus_tag=GU280_gp10;product=nucleocapsid phosphoprotein;protein_id=YP_009724397.2	0	0	3847	1	0	0	3725	1	389	1	20	0.587302	0	0	0	0	0	0	0	0
NC_045512.2	RefSeq	gene	29558	29674	+	ID=gene-GU280_gp11;Dbxref=GeneID:43740576;Name=ORF10;gbkey=Gene;gene=ORF10;gene_biotype=protein_coding;locus_tag=GU280_gp11	0	0	379	1	0	0	218	1	16	1	2	0.606838	0	0	0	0	0	0	0	0
NC_045512.2	RefSeq	CDS	29558	29674	+	ID=cds-YP_009725255.1;Parent=gene-GU280_gp11;Dbxref=Genbank:YP_009725255.1,GeneID:43740576;Name=YP_009725255.1;gbkey=CDS;gene=ORF10;locus_tag=GU280_gp11;product=ORF10 protein;protein_id=YP_009725255.1	0	0	379	1	0	0	218	1	16	1	2	0.606838	0	0	0	0	0	0	0	0
NC_045512.2	RefSeq	stem_loop	29609	29644	+	ID=id-GU280_gp11;Dbxref=GeneID:43740576;function=Coronavirus 3' UTR pseudoknot stem-loop 1;gbkey=stem_loop;gene=ORF10;inference=COORDINATES: profile::Rfam-release-14.1:RF00165%2CInfernal:1.1.2;locus_tag=GU280_gp11	0	0	350	1	0	0	194	1	16	1	2	0.555556	0	0	0	0	0	0	0	0
NC_045512.2	RefSeq	stem_loop	29629	29657	+	ID=id-GU280_gp11-2;Dbxref=GeneID:43740576;function=Coronavirus 3' UTR pseudoknot stem-loop 2;gbkey=stem_loop;gene=ORF10;inference=COORDINATES: profile::Rfam-release-14.1:RF00165%2CInfernal:1.1.2;locus_tag=GU280_gp11	0	0	333	1	0	0	183	1	16	1	0	0	0	0	0	0	0	0	0	0
NC_045512.2	RefSeq	three_prime_UTR	29675	29903	+	ID=id-NC_045512.2:29675..29903;gbkey=3'UTR	81	0.170306	796	1	84	0.152838	619	1	233	1	353	0.628821	60	0.152838	72	0.152838	1374	0.170306	1351	0.170306
NC_045512.2	RefSeq	stem_loop	29728	29768	+	ID=id-NC_045512.2:29728..29768;Note=basepair exception: alignment to the Rfam model implies coordinates 29740:29758 form a noncanonical C:T basepair%2C but the homologous positions form a highly conserved C:G basepair in other viruses%2C including SARS (NC_004718.3);function=Coronavirus 3' stem-loop II-like motif (s2m);gbkey=stem_loop;inference=COORDINATES: profile:Rfam-release-14.1:RF00164%2CInf…	0	0	413	1	0	0	391	1	44	1	8	0.219512	0	0	0	0	0	0	0	0

## Sheet: Table S5
Table S5. Library preparation and sequencing summary metrics of both human and bacterial rRNA-depleted samples.
														% of reads classified at domain-level by Bracken
Sample	rRNA Depletion Kit	Adapter dilutions	PCR cycles	Average library size (bp)	Library molarity (nM) *1	# of paired reads	% of reads passed filter	% of reads duplicated	Average GC% of reads	% of eukaryotic rRNA reads (18s, 28s)	% of bacterial rRNA reads (16s, 23s)	% of non-ribosomal RNA reads	% of reads classified by Kraken2	Eukaryota	Bacteria	Viruses
THB1	Both	500-fold	20	383	1.53	1560637	88.6	59.6	51.5	36.21	1.83	61.56	71.7	77.544	22.144	0.259
THB2	Both	500-fold	20	389	1.58	1791213	92.3	64.1	51.2	35.17	1.78	62.6	71.2	78.572	21.118	0.29
